# Supplementary material for: Systems genetics identifies miRNA-mediated regulation of host response in COVID-19
Source: Hum Genomics. 2023 Jun 12;17:49. doi: 10.1186/s40246-023-00494-4 (PMC10257974; doi:10.1186/s40246-023-00494-4)
Supplement: Supplementary file 2 — Additional file 2. Supplementary Tables detailing patient characteristics, miRNAs associated with ICU and ICU-associated phenotypes, and detected cis-eQTLs. [file 40246_2023_494_MOESM2_ESM.xlsx]

## Sheet: Summary
Summary of supplementary tables
Table S1.	De-identified data from electronic health records (EHR) used for analyses throughout this manuscript. Data includes 259 individuals (full sample), and the column “miRNA” specifies whether an individual was a part of the multi-omics subset (miRNA=1) or not (miRNA=0). Note that the order of variables follows that of Supplementary Note 2.
Table S2.	(A) Demographics of the full dataset (n=259) and the subset selected for multi-omics profiling (n=96) and frequency of pre-existing conditions—extracted from electronic health records. Data only shows conditions that were reported by 5 or more patients in the full dataset. (B) Frequency of symptoms self-reported in a questionnaire at the time of hospital admission in the full dataset (n=259) and …
Table S3.	Clinical variables associated with ICU admission. (A) Clinical variables that were significantly associated (FDR < 0.05) with ICU admission in linear regression analyses. (B) Frequency tables of categorical variables, and summary statistics for continuous variables significantly associated with ICU admission.
Table S4.	miRNAs whose levels at the time of hospital admission are significantly associated with later ICU admission. Results from logistic regression analysis, controlled for (A) Age and self-reported time from symptom onset to hospital admission (B) Age, self-reported time from symptom onset to hospital admission and gender. Statistical significance annotated as: * (p < 0.05), ** (p < 0.01), *** (p < 0.…
Table S5.	Highly predicted mRNA target pairs of ICU-associated miRNAs (based on IPA miRNA Target Prediction) that were negatively correlated in our dataset. Statistical significance annotated as * (p < 0.05), ** (p < 0.01), *** (p < 0.001), **** (p < 0.0001).
Table S6.	(A) miRNAs whose levels at the time of hospital admission are significantly associated with levels of blood phenotypes associated with ICU admission: (A) Urea, (B) Chloride, (C) C-reactive protein, (D) Interleukin 6, (E) Neutrophil counts, (F) Lymphocyte counts, (G) Neutrophil-to-lymphocyte ratio and (H) D-dimers. Table shows results from linear regression analyses, controlled for age and gender.…
Table S7.	Experimentally observed and highly predicted mRNA target pairs of blood phenotypes-associated miRNAs (based on IPA miRNA Target Prediction) that were negatively correlated in our dataset. Statistical significance annotated as * (p < 0.05), ** (p < 0.01), *** (p < 0.001), **** (p < 0.0001).
Table S8.	IPA Enrichment Analysis on experimentally observed and highly predicted gene targets of miRNAs associated with blood phenotypes. (A) Canonical pathways. (B) Diseases and disorders, and molecular and cellular functions.
Table S9.	Results from mediation analysis on the effect of miRNAs on blood phenotypes mediated by mRNA expression. Statistical significance annotated as * (p < 0.05), ** (p < 0.01), *** (p < 0.001), **** (p < 0.0001).
Table S10.	(A) miRNAs whose levels at the time of hospital admission are significantly associated with proxies of disease severity: (A) Body temperature, (B) Oxygen saturation, (C) Respiratory rate. Table shows results from linear regression analyses, controlled for age and gender. Statistical significance annotated as * (p < 0.05), ** (p < 0.01), *** (p < 0.001), **** (p < 0.0001). (B) miRNAs whose levels …
Table S11.	Significant cis-eQTLs for miRNAs associated with one of the 8 blood phenotypes correlated with ICU admission, or with ICU admission.
Table S12.	Results from mediation analysis on the effect of SNPs on blood phenotypes mediated by miRNA expression. Statistical significance annotated as * (p < 0.05), ** (p < 0.01), *** (p < 0.001), **** (p < 0.0001).

## Sheet: Table S1
Barcode	ICU	Age_numeric	GENDER	onset_to_admit	Region	BMI	FIRST_TEMPERATURE_ORAL	FIRST_OXYGEN_SATURATION	FIRST_RESPIRATORY_RATE	FIRST_SYSTOLIC	FIRST_DIASTOLIC	BLOOD_GROUP	HYPERTENSION_YN	DIABETES_YN	ASTHMA_YN	ISCHEMIC_HEART_DISEASE_YN	CANCER_YN	ACUTE_KIDNEY_FAILURE_YN	CKD_YN	FUNGAL_INFECTION_YN	HIV_YN	SEPSIS_YN	MYOCARDIAL_INFARCTION_YN	N_conditions	Fever	Fatigue	Headache	Cough	SoreThroat	DifficultyBreathing	RunnyNose	MusclePain	Nausea	LossApetite	LossTaste	LossSmell	EyePain	FIRST_UREA_LVL	FIRST_CHLORIDE_LVL	FIRST_CO2	FIRST_POTASSIUM_LVL	FIRST_MAGNESIUM_LVL	FIRST_PHOSPHOROUS_LVL	FIRST_BILI_TOTAL	FIRST_C_REACTIVE_PROT	FIRST_TROPONIN_T	FIRST_VITAMIN_D_OH_LVL	FIRST_INTERLEUKIN6	FIRST_ABSOLUTE_NEUTROPHIL
NGS0001	No	51	Male	1	MENA	NA	36.2	98	18	141	80	O POS	0	1	0	0	0	0	0	0	0	0	0	1	0	0	1	0	0	0	0	1	0	0	0	0	0	3.3	102	25	3.9	0.79	1.08	NA	0.6	NA	NA	NA	2.2
NGS0002	No	44	Male	NA	Africa_excl_MENA	NA	NA	NA	NA	NA	NA	NA	1	1	1	0	0	0	0	0	0	0	0	4	NA	NA	NA	NA	NA	NA	NA	NA	NA	NA	NA	NA	NA	NA	100	27	3.5	0.67	1.16	NA	NA	NA	NA	NA	2.62
NGS0003	No	48	Male	16	Southeast_Asia	NA	37.1	96	19	128	70	NA	1	1	0	1	0	0	0	0	0	0	0	3	1	0	0	1	1	0	0	1	0	0	0	1	1	4.8	102	26	3.8	0.81	0.71	17.4	2.5	NA	NA	1.5	5.74
NGS0004	No	42	Male	NA	Southeast_Asia	NA	NA	NA	NA	NA	NA	NA	1	0	0	0	0	0	0	0	0	0	0	2	0	0	0	0	1	0	0	1	0	0	0	0	0	NA	NA	NA	NA	NA	NA	NA	NA	NA	NA	NA	5.51
NGS0005	No	48	Male	1	Southeast_Asia	23.83	NA	100	24	90	83	NA	0	1	0	0	0	0	0	0	0	0	0	1	1	0	0	1	1	1	0	1	0	0	0	0	0	4	92	29	4.9	NA	NA	5.4	30.7	NA	NA	NA	4.93
NGS0006	No	36	Male	-1	Southeast_Asia	26.26	NA	95	24	120	80	NA	0	0	0	0	0	0	0	0	0	0	0	0	1	0	0	1	0	1	0	0	0	0	0	0	0	6.9	95	22	5.2	NA	NA	6.1	33	NA	NA	NA	8.07
NGS0007	Yes	44	Male	24	Southeast_Asia	NA	36.9	96	28	119	76	O POS	0	0	0	0	0	0	0	0	0	0	0	0	1	1	1	1	1	1	0	1	0	1	0	0	0	6	91	27	4.2	0.93	1.47	NA	0.3	11.32	NA	NA	17.14
NGS0008	No	58	Male	3	Southeast_Asia	NA	37	NA	NA	NA	NA	NA	1	1	1	1	1	0	1	1	0	0	0	7	0	0	0	1	1	0	0	0	0	0	0	0	0	3.5	98	25	4	0.94	NA	NA	93.1	NA	NA	NA	5.4
NGS0009	Yes	37	Male	0	Southeast_Asia	31.14	NA	99	18	125	76	NA	1	0	0	0	0	0	0	0	0	0	0	1	1	0	1	1	0	1	0	0	0	1	0	0	0	2.4	103	26	3.6	0.9	1.05	7.3	19.2	8.07	NA	61.9	5.1
NGS0010	No	67	Male	NA	MENA	NA	NA	NA	NA	NA	NA	NA	0	1	0	0	0	0	0	0	0	0	0	1	0	0	0	1	0	0	0	0	0	0	0	0	0	NA	NA	NA	NA	NA	NA	NA	NA	NA	NA	NA	NA
NGS0011	Yes	54	Male	12	Southeast_Asia	24.03	NA	NA	NA	NA	NA	NA	1	1	1	1	0	0	0	0	0	0	0	4	1	0	0	1	1	1	0	1	0	0	0	1	0	NA	NA	NA	NA	0.99	0.95	NA	NA	7.31	NA	NA	NA
NGS0012	No	36	Male	2	Southeast_Asia	26.99	37	97	20	127	85	NA	0	0	0	0	0	0	0	0	0	0	0	0	1	1	1	1	0	1	0	1	1	1	1	1	0	4.3	102	22	4.2	0.98	NA	NA	86.2	NA	NA	NA	15.82
NGS0013	No	45	Male	2	Southeast_Asia	24.87	36.8	97	18	114	71	NA	1	1	0	0	0	1	0	0	0	0	0	3	1	0	0	0	0	0	0	0	0	0	1	0	0	10.3	105	12	5	0.87	1.51	7.8	37.8	NA	NA	199	0.97
NGS0014	Yes	35	Male	NA	Southeast_Asia	33.31	36.7	95	18	107	63	NA	0	1	0	0	0	0	0	0	0	0	0	1	1	1	0	1	0	0	0	1	0	0	0	0	0	2.7	103	26	4.2	0.88	1.08	13.2	26.5	3	NA	29.4	11.78
NGS0015	Yes	69	Male	NA	MENA	28.34	36.3	94	18	116	74	NA	1	1	1	0	0	0	0	0	0	0	0	3	0	0	0	1	0	1	0	0	0	0	0	0	0	13.9	95	26	5	1.09	1.1	12.3	6	11.01	NA	225	5.6
NGS0016	Yes	53	Male	24	Southeast_Asia	22.49	37	99	20	92	66	NA	0	1	0	0	0	0	0	1	0	1	0	3	1	0	0	1	0	1	0	0	0	0	0	0	0	5.9	99	22	4.1	0.62	0.9	13.9	269.1	20.39	NA	225	20.23
NGS0017	Yes	58	Male	6	Southeast_Asia	27.34	NA	NA	NA	NA	NA	NA	0	1	0	0	0	1	0	0	0	0	0	2	1	0	0	1	0	0	0	1	0	0	0	0	0	NA	NA	NA	NA	NA	NA	NA	NA	NA	NA	285	12.23
NGS0018	No	36	Male	NA	Southeast_Asia	NA	NA	NA	NA	NA	NA	NA	1	0	0	0	0	0	0	0	0	0	0	1	0	0	0	0	0	0	0	0	0	0	0	0	0	NA	NA	NA	NA	NA	NA	NA	8.6	NA	NA	NA	4.57
NGS0019	No	35	Male	NA	Southeast_Asia	NA	36.6	95	18	137	96	NA	1	1	0	0	0	0	0	0	0	0	0	2	0	0	0	0	1	1	0	0	0	0	0	0	0	4	98	26	4.8	NA	NA	NA	212.8	NA	NA	NA	5.12
NGS0020	No	34	Male	0	Southeast_Asia	NA	NA	NA	NA	NA	NA	NA	0	1	0	0	0	0	0	0	0	0	0	1	0	0	0	0	0	0	0	0	1	0	1	0	0	NA	NA	NA	NA	NA	NA	NA	NA	NA	NA	NA	7.11
NGS0021	No	25	Male	6	Southeast_Asia	NA	36.8	98	19	90	68	NA	0	0	0	0	0	0	0	0	0	0	0	0	1	0	0	1	0	0	0	0	0	0	1	0	0	NA	NA	NA	NA	NA	NA	NA	NA	NA	NA	NA	2.94
NGS0022	No	62	Female	5	MENA	NA	36.6	96	18	128	77	O POS	0	1	0	0	0	0	0	0	0	0	0	1	1	0	0	1	1	0	0	1	0	1	0	0	0	2.1	95	26	4.3	NA	NA	NA	171.5	NA	NA	NA	4.45
NGS0023	No	45	Male	NA	Southeast_Asia	NA	36.2	97	18	132	88	B POS	0	0	0	0	0	0	0	0	0	0	0	0	1	0	0	0	0	0	0	0	0	0	0	0	0	7.9	101	24	5.3	1.15	1.45	8.6	1.7	NA	NA	NA	19.11
NGS0024	No	60	Male	4	Southeast_Asia	NA	NA	NA	NA	NA	NA	NA	0	0	0	0	0	0	0	0	0	0	0	0	0	0	0	0	0	1	0	0	0	0	0	0	0	NA	NA	NA	NA	0.96	0.88	10.1	NA	NA	NA	NA	8.98
NGS0025	No	70	Male	NA	MENA	18	NA	NA	NA	NA	NA	NA	1	1	0	1	0	1	1	1	0	1	0	8	0	0	0	0	0	0	0	0	0	0	0	0	0	NA	NA	NA	NA	NA	NA	NA	NA	NA	NA	NA	NA
NGS0026	Yes	42	Male	-15	MENA	34.61	NA	NA	NA	NA	NA	NA	1	0	0	0	0	1	0	0	1	1	0	4	0	0	0	1	0	1	0	0	1	0	0	0	0	NA	NA	NA	NA	NA	NA	NA	NA	6.25	NA	NA	NA
NGS0027	No	54	Male	5	Southeast_Asia	NA	NA	NA	NA	NA	NA	NA	1	1	0	0	0	1	1	0	0	0	0	4	1	0	0	0	0	0	0	0	1	0	0	0	0	NA	NA	NA	NA	0.66	1.29	NA	NA	NA	NA	NA	7.27
NGS0028	No	24	Male	1	MENA	NA	NA	98	18	115	70	B POS	1	1	0	0	0	0	0	0	1	0	0	3	1	0	1	0	1	0	0	1	0	0	0	0	0	NA	NA	NA	NA	NA	NA	NA	NA	NA	NA	NA	NA
NGS0029	No	57	Male	2	Africa_excl_MENA	NA	36.8	98	18	150	90	NA	0	1	1	0	0	0	0	0	0	0	0	2	0	0	0	1	0	0	0	0	0	0	0	0	0	4.5	98	28	4.2	NA	NA	NA	50	NA	NA	NA	2.42
NGS0030	No	41	Female	9	Southeast_Asia	NA	36.6	99	18	125	78	O POS	0	0	0	0	0	0	0	0	0	0	0	0	1	0	0	0	0	0	0	0	0	0	0	0	0	3.4	101	27	4	0.98	1.07	6.1	0.9	NA	NA	NA	2.84
NGS0031	No	46	Male	7	Africa_excl_MENA	NA	NA	NA	NA	NA	NA	NA	0	1	1	0	0	0	0	0	0	0	0	2	1	1	1	0	0	0	0	1	0	0	0	0	0	NA	NA	NA	NA	NA	NA	NA	NA	NA	NA	NA	5.79
NGS0032	No	26	Female	0	MENA	14.47	NA	NA	NA	NA	NA	NA	0	0	1	0	1	0	0	0	0	0	0	2	1	0	0	0	0	1	0	0	0	0	0	0	0	NA	NA	NA	NA	NA	NA	NA	NA	NA	NA	29.5	8.33
NGS0033	No	29	Male	NA	Southeast_Asia	20.96	36.2	98	18	117	78	NA	0	0	0	0	0	0	0	0	0	0	0	0	0	0	0	1	0	0	0	0	0	0	0	0	0	2.3	99	25	4.2	0.88	1.15	5	48.9	NA	NA	NA	6.61
NGS0034	No	46	Male	NA	Southeast_Asia	NA	36.8	97	20	144	86	NA	1	1	0	0	0	0	0	0	0	0	0	2	0	0	1	1	0	1	0	0	0	0	0	0	0	NA	NA	NA	3.9	NA	NA	NA	2.6	20.53	NA	NA	3.76
NGS0035	No	59	Male	NA	Southeast_Asia	NA	36.9	98	18	127	87	A POS	0	1	0	0	0	1	0	0	0	1	0	3	0	0	0	0	0	0	0	0	0	0	0	0	0	5.3	92	26	4.5	0.75	1.22	NA	2.2	NA	NA	NA	6.08
NGS0036	No	50	Female	2	Southeast_Asia	26.89	36.9	97	18	144	66	NA	1	1	0	0	0	0	0	0	0	0	0	2	0	0	0	1	1	0	0	1	0	0	0	0	1	5.3	106	24	3.7	0.88	0.97	5.1	0.6	5.15	NA	NA	2.99
NGS0037	No	54	Male	2	Southeast_Asia	NA	NA	96	18	106	62	NA	1	0	0	1	0	0	0	0	0	0	0	2	1	1	0	0	0	0	0	0	0	0	0	0	0	4.2	102	23	5.2	NA	NA	NA	NA	NA	NA	NA	NA
NGS0038	No	47	Female	3	Southeast_Asia	NA	37.2	98	18	112	74	B POS	0	0	0	0	0	0	0	0	0	0	0	0	1	0	1	0	0	0	0	1	0	0	0	0	0	5	103	25	3.8	0.86	0.9	NA	14.2	NA	NA	NA	2.02
NGS0039	No	52	Male	3	Southeast_Asia	NA	37.3	98	18	163	97	AB POS	1	0	0	0	0	0	0	0	0	0	0	1	1	0	0	1	0	1	0	0	0	0	0	0	0	6.1	99	26	4.2	NA	NA	NA	5.1	NA	NA	NA	3.89
NGS0040	Yes	56	Male	NA	Southeast_Asia	26.44	NA	NA	NA	NA	NA	NA	1	1	0	0	0	1	0	1	0	1	0	5	0	0	0	1	0	0	0	0	0	0	0	0	0	NA	NA	NA	NA	0.91	1.45	NA	NA	NA	NA	NA	4.34
NGS0041	Yes	45	Male	NA	Southeast_Asia	37.91	36.7	95	14	130	87	NA	1	1	0	0	0	1	0	0	0	0	0	3	NA	NA	NA	NA	NA	NA	NA	NA	NA	NA	NA	NA	NA	7.5	84	26	3	1.07	1.14	23.2	191.5	12.43	NA	147	4.33
NGS0042	No	62	Male	NA	Southeast_Asia	NA	36.8	99	18	150	92	O POS	1	1	0	0	0	0	0	0	0	0	0	2	0	0	0	0	0	0	0	0	0	0	0	0	0	3.9	94	21	4.2	0.65	0.69	5.8	0.9	9.7	NA	NA	4.32
NGS0043	Yes	54	Male	NA	MENA	30.07	37.9	96	26	148	96	O POS	1	0	0	0	0	0	0	0	0	0	0	1	0	0	0	1	0	0	0	0	0	0	0	0	0	5.6	103	22	4.2	0.8	1.11	5.3	109.1	3.65	NA	139	7.57
NGS0044	No	54	Female	7	MENA	NA	36.8	98	18	147	92	A NEG	1	1	0	0	0	0	0	0	0	0	0	2	1	0	0	1	0	0	0	0	0	0	0	0	0	2.8	98	26	3.9	NA	NA	4.3	6.1	NA	NA	NA	1.7
NGS0045	No	44	Male	NA	Southeast_Asia	NA	36.6	99	18	106	70	B POS	0	0	0	0	0	0	0	0	0	0	0	0	0	0	0	0	0	0	0	0	0	0	0	0	0	5.7	98	27	4.3	0.84	1.47	NA	1.5	NA	NA	NA	3.83
NGS0046	No	82	Male	5	MENA	NA	37.1	99	18	170	62	O NEG	1	1	1	1	1	1	1	1	0	0	0	9	1	1	1	1	1	0	0	0	0	0	0	0	0	8.8	105	25	4.1	0.71	1.14	3.6	2.2	NA	NA	NA	2.01
NGS0047	No	57	Male	2	Southeast_Asia	27.28	36.6	98	19	172	89	A POS	1	0	0	0	0	0	0	0	0	0	0	1	0	0	1	0	0	1	0	0	0	0	0	0	0	4.7	99	30	3.9	0.97	1.26	NA	NA	NA	NA	NA	NA
NGS0048	No	52	Female	5	Southeast_Asia	NA	36.8	97	19	130	89	B POS	1	1	1	0	0	0	0	0	0	0	0	3	1	0	1	1	1	1	0	1	0	1	1	1	0	2	96	23	3.8	NA	1.21	2.8	24.7	6.34	NA	NA	2.06
NGS0049	No	31	Male	0	Southeast_Asia	29.01	36.8	98	24	142	88	O POS	0	0	0	0	0	0	0	0	0	0	0	0	0	0	0	0	0	1	0	0	0	0	0	1	0	5.1	103	24	4.2	0.89	1.63	NA	0.4	NA	NA	NA	4.58
NGS0050	Yes	50	Male	NA	Southeast_Asia	35.14	37.5	93	24	110	70	B POS	1	0	0	0	0	0	0	0	0	0	0	1	0	0	0	0	0	0	0	0	0	0	0	0	0	4.4	101	20	4.9	0.83	0.92	4.7	7.1	6.82	NA	8.6	5.02
NGS0051	No	86	Female	5	MENA	29.21	36.7	100	18	147	64	O NEG	1	0	0	0	0	0	0	0	0	0	0	1	0	0	0	1	0	0	0	1	0	0	0	0	0	5.9	104	23	4.3	0.87	1.27	NA	11.4	NA	NA	NA	2.33
NGS0052	No	37	Male	NA	Southeast_Asia	24.91	36.9	96	18	121	79	O POS	1	0	0	0	0	0	0	0	0	0	0	1	NA	NA	NA	NA	NA	NA	NA	NA	NA	NA	NA	NA	NA	3.8	97	26	4.5	0.88	0.69	101.2	122.3	NA	NA	2.4	12.15
NGS0053	Yes	48	Male	17	Southeast_Asia	28.2	NA	NA	NA	NA	NA	NA	0	1	0	0	0	0	0	0	0	0	0	1	1	0	0	1	0	0	0	1	0	0	0	0	0	NA	104	21	4.1	NA	NA	5.9	NA	5.22	NA	NA	6.42
NGS0054	No	25	Male	NA	MENA	NA	36.8	100	18	110	70	O NEG	0	0	0	0	0	0	0	0	0	0	0	0	0	0	0	0	0	0	0	0	0	0	0	0	0	6.3	103	28	4.1	0.81	1.13	NA	0.3	NA	NA	NA	1.11
NGS0055	No	51	Male	7	Southeast_Asia	NA	37.4	100	18	126	74	AB POS	0	0	0	0	0	0	0	0	0	0	0	0	1	0	0	1	1	0	0	0	0	0	0	0	0	5.3	107	22	3.8	0.91	1.25	9.7	95.5	NA	34.5	NA	4.93
NGS0056	No	27	Male	NA	Southeast_Asia	NA	NA	NA	NA	NA	NA	NA	0	0	0	0	0	0	0	0	0	0	0	0	0	0	0	0	0	0	0	0	0	0	0	0	0	NA	NA	NA	NA	NA	NA	NA	NA	NA	NA	NA	NA
NGS0057	No	73	Female	0	MENA	30.07	36.9	98	19	127	78	A POS	1	1	0	1	1	0	0	0	0	0	1	6	1	0	0	0	0	0	0	0	0	0	0	0	0	2.9	104	25	4.2	NA	1	NA	67.6	15.83	NA	18.6	3.5
NGS0058	No	21	Female	NA	MENA	NA	36.8	99	18	108	60	NA	0	0	0	0	0	0	0	0	0	0	0	0	0	0	0	0	0	0	0	0	0	0	0	0	0	3	105	24	3.9	NA	NA	3.1	0.3	NA	NA	NA	2.07
NGS0059	No	20	Female	6	MENA	NA	36.4	99	18	116	70	O POS	0	0	0	0	0	0	0	0	0	0	0	0	0	0	1	0	0	0	0	0	0	0	0	0	0	3.4	108	23	3.8	NA	NA	2.5	0.3	NA	NA	NA	0.98
NGS0060	No	58	Male	2	MENA	NA	37	98	18	130	85	NA	1	1	0	0	0	0	0	0	0	0	0	2	0	0	0	1	0	0	0	0	0	0	0	0	0	3.8	97	26	3.4	NA	0.97	8.1	12.8	NA	NA	NA	1.33
NGS0061	No	24	Male	3	Southeast_Asia	23.05	NA	NA	NA	NA	NA	NA	0	0	1	0	0	0	0	0	0	0	0	1	0	0	0	0	0	1	0	0	0	0	0	0	0	NA	NA	NA	NA	NA	NA	NA	NA	NA	NA	NA	13.29
NGS0062	Yes	56	Male	4	Southeast_Asia	25.67	NA	NA	NA	NA	NA	NA	0	1	0	0	0	0	0	0	0	0	0	1	1	0	1	0	0	0	0	0	0	0	0	0	0	NA	NA	NA	NA	NA	NA	4.7	NA	NA	NA	NA	3.68
NGS0063	No	49	Male	3	Southeast_Asia	24.09	36.6	98	18	154	84	A POS	1	0	0	0	0	0	0	0	0	0	0	1	0	1	0	0	0	0	0	0	1	0	0	0	0	4	102	27	3.6	0.97	1.08	NA	0.3	NA	NA	NA	5.31
NGS0064	No	45	Male	2	Southeast_Asia	22.46	NA	NA	NA	NA	NA	NA	0	1	0	0	0	0	0	0	0	0	0	1	1	0	0	0	0	0	0	1	0	0	0	0	0	NA	99	24	4.1	NA	NA	6.6	NA	NA	NA	10.8	1.46
NGS0065	No	56	Female	3	Southeast_Asia	NA	36.6	99	18	176	98	O POS	1	1	0	0	0	0	0	0	0	0	0	2	1	0	0	0	0	0	0	0	0	0	0	0	0	4.3	100	22	4.1	NA	1.21	NA	2	NA	NA	2	3.11
NGS0066	No	30	Female	1	MENA	22.06	36.5	100	18	117	64	A POS	0	0	0	1	1	0	0	1	0	0	0	3	1	0	0	0	0	0	0	0	0	0	0	0	0	3.4	105	27	3.9	0.87	1.05	6.8	1.4	NA	NA	NA	3.57
NGS0067	Yes	39	Male	6	Southeast_Asia	25.61	37.5	97	27	113	79	NA	0	0	0	0	0	0	0	0	0	0	0	0	1	0	0	1	0	0	0	0	0	0	0	0	0	5.3	105	23	4	0.83	0.75	5.1	26.8	8	NA	92.6	14.49
NGS0068	No	20	Male	6	MENA	17.31	36.5	99	18	103	56	NA	0	0	0	0	0	0	0	0	0	0	0	0	1	0	1	0	0	0	0	1	0	0	0	0	0	4.7	108	24	3.8	NA	1.4	7.7	4.7	3.67	NA	NA	1.34
NGS0069	No	40	Female	3	MENA	31.44	NA	NA	NA	NA	NA	NA	1	1	0	1	1	0	0	1	0	0	0	5	1	1	1	1	0	0	0	1	0	1	0	0	1	NA	NA	NA	NA	NA	0.78	NA	13.2	NA	NA	3.3	2.93
NGS0070	No	84	Male	3	MENA	25.4	36.9	99	18	118	70	A POS	1	1	0	0	1	0	1	0	0	0	0	4	0	0	0	1	0	0	0	0	0	0	0	0	0	5	102	26	4.4	NA	0.91	NA	5.1	NA	NA	NA	2.03
NGS0071	No	63	Female	3	Southeast_Asia	31.62	36.7	98	19	130	73	B POS	1	0	1	0	0	0	0	0	0	0	0	2	0	0	1	1	0	1	0	0	0	0	0	0	0	3.3	102	22	4.1	0.72	1.42	NA	17	NA	NA	NA	3.25
NGS0072	No	69	Male	NA	Southeast_Asia	26.3	36.7	98	18	127	68	O POS	1	1	0	0	0	0	0	0	0	0	0	2	0	0	0	0	0	0	0	0	0	0	0	0	0	5.3	100	23	4.9	0.81	0.85	2.7	13.3	NA	36.2	NA	5.68
NGS0073	No	28	Female	NA	MENA	31.96	36.5	95	16	90	66	A POS	1	1	0	0	1	0	0	0	1	0	0	4	NA	NA	NA	NA	NA	NA	NA	NA	NA	NA	NA	NA	NA	3.4	101	27	4.1	NA	1.12	NA	7.7	NA	NA	NA	3
NGS0074	No	35	Female	5	MENA	25.97	36.5	100	19	115	65	O POS	0	0	0	0	0	0	0	0	0	0	0	0	0	1	1	1	1	0	1	1	0	0	0	0	0	3.9	104	25	3.8	NA	1.14	NA	0.9	NA	25.1	NA	2.35
NGS0075	No	39	Female	-1	Southeast_Asia	29.08	36.7	99	18	126	89	NA	0	0	0	0	0	0	0	0	0	0	0	0	1	1	1	0	1	0	0	0	0	0	0	0	0	3.3	101	23	4	NA	1.28	5.2	15.2	NA	NA	11.2	2.35
NGS0076	No	32	Male	NA	MENA	31.22	NA	NA	NA	NA	NA	NA	0	0	0	0	0	0	0	0	0	0	0	0	NA	NA	NA	NA	NA	NA	NA	NA	NA	NA	NA	NA	NA	NA	NA	NA	NA	0.78	1.53	NA	3.7	NA	NA	NA	4.09
NGS0077	No	44	Female	3	MENA	26.95	36.8	98	18	122	64	B POS	0	0	0	0	0	0	0	0	0	0	0	0	1	1	1	1	1	0	1	0	0	0	0	0	0	2.5	105	23	3.9	NA	1.08	NA	10.3	NA	NA	NA	3.19
NGS0078	No	31	Male	3	MENA	22.5	37	99	18	115	68	A POS	0	0	0	0	0	0	0	0	1	0	0	1	1	0	0	1	0	0	0	0	0	0	0	0	0	3.4	100	24	4.4	0.8	0.96	53.4	34.4	NA	NA	NA	1.46
NGS0079	No	56	Male	3	MENA	27.94	37.4	98	18	120	72	B POS	0	0	0	0	0	0	0	0	0	1	0	1	1	1	1	0	1	0	0	1	0	0	0	0	0	3.6	97	24	4.4	NA	NA	5.4	10.2	NA	NA	38.6	2.99
NGS0080	No	58	Female	7	MENA	37.56	37.1	92	36	177	96	A NEG	1	1	0	0	0	0	0	0	0	0	0	2	1	1	1	1	1	0	0	1	0	0	0	0	0	3.4	103	28	4.2	0.86	0.88	5.3	1.6	NA	NA	NA	3.42
NGS0081	No	59	Male	NA	Southeast_Asia	25.95	37	96	18	132	78	B POS	0	0	0	0	0	0	0	0	0	0	0	0	0	0	0	0	0	0	0	0	0	0	0	0	0	5.3	101	24	4.4	NA	1.49	NA	1.7	NA	NA	1.5	9.12
NGS0082	No	66	Male	93	Southeast_Asia	29.93	NA	NA	NA	NA	NA	NA	1	1	0	0	1	1	1	1	0	1	0	7	0	1	0	1	0	1	0	1	0	1	0	0	0	NA	NA	NA	NA	NA	NA	NA	NA	NA	NA	NA	NA
NGS0083	Yes	38	Male	2	MENA	27.74	37.8	97	18	126	78	NA	0	0	0	0	0	1	0	0	0	0	0	1	1	0	1	0	0	0	0	1	0	0	0	0	0	4.6	102	26	3.9	0.92	1.12	NA	16.9	3	NA	9.8	2.82
NGS0084	No	68	Male	NA	MENA	30.48	36.7	97	19	164	103	O POS	1	1	0	1	1	0	0	0	0	0	0	4	0	0	0	0	0	0	0	0	0	0	0	0	0	NA	NA	NA	NA	NA	NA	NA	NA	NA	NA	NA	NA
NGS0085	No	62	Male	5	Southeast_Asia	27.55	36.7	99	18	122	79	B POS	0	0	0	0	0	0	0	0	0	0	0	0	0	0	1	1	0	0	0	0	0	0	0	0	0	2.8	101	26	3.9	NA	1.12	NA	43.1	NA	NA	11.7	4.61
NGS0086	No	52	Male	8	Southeast_Asia	23.38	NA	98	25	142	91	O POS	0	1	0	0	0	0	0	0	0	0	1	2	1	1	0	0	0	1	0	1	0	0	0	0	0	4.9	99	26	4.6	1.04	0.78	NA	45.9	6.1	NA	2.6	9.69
NGS0087	No	59	Female	1	MENA	33.06	36.9	98	18	132	110	O POS	1	1	1	0	0	0	0	1	0	0	0	4	0	0	1	0	1	0	1	0	0	0	0	0	0	2.7	104	25	4.3	0.74	1.46	NA	2.7	NA	NA	7.2	1.4
NGS0088	No	61	Male	7	NorthAmerica_Australia	30.04	36.6	99	18	133	64	B POS	0	0	0	0	0	0	0	0	0	0	0	0	0	0	0	0	0	0	0	0	0	0	0	1	0	5.4	102	25	4.5	NA	1.3	NA	1.7	NA	NA	NA	3.64
NGS0089	No	34	Male	2	Southeast_Asia	26.18	NA	99	18	125	74	A POS	0	0	0	1	0	0	0	0	1	0	0	2	0	0	1	0	1	0	0	0	0	0	1	1	0	5.1	102	25	4.1	0.86	1.5	NA	1.6	NA	NA	NA	1.29
NGS0090	No	25	Male	4	MENA	22.41	NA	99	18	140	86	O POS	0	0	0	0	0	0	0	0	1	0	0	1	1	0	1	1	1	0	0	0	0	0	0	0	1	NA	NA	NA	NA	NA	NA	NA	NA	NA	NA	NA	NA
NGS0091	No	23	Male	4	Southeast_Asia	25.43	36.4	100	18	124	70	A POS	0	0	0	0	0	0	0	0	0	0	0	0	1	1	1	1	1	1	0	1	1	1	1	1	1	2.9	103	26	3.9	0.78	1.23	11.3	5.1	NA	NA	10.6	2.37
NGS0092	No	26	Female	3	MENA	27.18	36.9	99	18	120	77	O POS	0	0	1	0	0	0	0	0	1	0	0	2	1	1	1	1	0	0	1	1	0	0	0	0	0	NA	NA	NA	NA	NA	NA	NA	1.6	NA	NA	NA	0.45
NGS0093	No	50	Male	6	Southeast_Asia	34.16	37.4	96	22	141	94	B POS	0	1	0	0	0	0	0	0	0	0	0	1	1	0	0	1	0	0	0	0	0	1	0	0	0	4.3	100	23	3.8	NA	1.25	NA	24.4	NA	NA	NA	2.32
NGS0094	No	45	Female	7	MENA	26.23	NA	99	18	128	76	B POS	0	0	1	0	0	0	0	0	0	0	0	1	0	1	1	0	0	0	0	1	0	0	0	0	0	3.4	103	28	4	NA	1.03	NA	1.4	NA	NA	NA	0.98
NGS0095	No	38	Female	4	Southeast_Asia	43.85	37.1	98	18	118	69	B POS	0	0	0	0	0	0	0	0	0	0	0	0	0	0	0	1	0	0	0	1	0	0	0	0	0	4.9	101	23	4.1	NA	NA	NA	NA	NA	NA	NA	NA
NGS0096	No	24	Male	1	MENA	19.82	NA	NA	NA	NA	NA	NA	0	0	0	0	0	0	0	0	0	0	0	0	0	0	1	0	0	0	0	0	0	0	0	0	0	NA	NA	NA	NA	NA	NA	NA	NA	NA	NA	NA	1.52
NGS0097	No	35	Male	10	MENA	23.67	37	98	18	104	70	NA	0	0	0	0	0	0	0	0	0	0	0	0	0	0	0	0	0	0	0	1	0	0	0	0	0	4.1	101	29	3.9	1.02	1.1	NA	50.4	NA	NA	NA	5.67
NGS0098	No	53	Male	9	MENA	35.86	36.2	99	18	134	97	A POS	0	0	0	0	0	0	0	0	0	0	0	0	0	1	1	1	0	0	0	1	0	0	0	0	0	5.8	101	27	4	NA	NA	5.2	0.9	NA	NA	NA	1.2
NGS0099	No	32	Female	0	Africa_excl_MENA	21.26	NA	100	18	122	78	O POS	0	0	0	0	0	0	0	0	0	0	0	0	1	1	1	1	0	0	0	1	0	0	0	0	0	2.7	103	24	4.1	NA	NA	4.5	0.8	NA	49.4	9.6	3.93
NGS0100	No	44	Female	6	MENA	25.61	36.6	100	18	122	72	B POS	0	0	0	0	0	0	0	0	0	0	0	0	1	1	1	0	1	0	1	1	0	0	0	0	0	2.1	101	26	3.7	0.83	1.09	NA	9	NA	95.4	NA	2.29
NGS0101	Yes	45	Male	1	NorthAmerica_Australia	50.17	36.8	97	18	158	93	A POS	0	1	1	0	0	0	0	0	0	0	0	2	1	0	1	1	0	1	0	1	0	0	0	0	0	4.6	103	24	4.3	0.74	0.95	3.9	15.5	7.08	49.2	21.3	4.55
NGS0102	No	35	Male	0	MENA	25.71	37	100	18	138	82	NA	0	0	1	0	0	0	0	0	0	0	0	1	1	1	0	1	1	0	0	0	0	0	0	0	0	NA	NA	NA	NA	NA	NA	NA	NA	NA	NA	NA	NA
NGS0103	No	40	Male	2	MENA	33.89	37.8	99	18	152	74	NA	0	1	0	0	0	1	0	0	0	0	0	2	1	1	1	0	0	0	0	1	0	0	0	0	0	6.8	98	23	4.5	NA	1.02	9	13.8	5.97	NA	22.2	3.42
NGS0104	No	24	Male	1	MENA	27.7	NA	99	18	112	78	B POS	0	0	0	0	0	0	0	0	0	0	0	0	1	1	0	1	0	1	0	0	0	0	0	0	0	2.7	102	28	4.3	NA	NA	6.2	1.4	NA	NA	NA	1.19
NGS0105	No	58	Female	7	MENA	25.97	NA	99	16	166	82	NA	1	1	0	0	1	0	0	1	0	0	0	4	0	0	0	1	0	0	0	0	0	0	0	0	0	6.6	101	27	3.8	NA	NA	NA	3.5	NA	NA	NA	2.43
NGS0106	No	64	Female	4	MENA	41.06	36.5	99	18	140	78	B POS	1	1	0	1	1	0	1	1	0	0	0	6	1	1	1	0	0	1	0	1	0	0	0	0	0	8.3	98	23	5.2	0.68	0.99	2.5	18	NA	NA	NA	2.04
NGS0107	No	64	Male	4	NorthAmerica_Australia	33.62	37	97	18	193	110	B POS	1	0	0	0	0	0	0	0	0	0	0	1	0	0	0	1	1	0	0	0	0	0	0	0	0	5.2	102	22	4.2	NA	NA	5	1.7	NA	NA	NA	2.25
NGS0109	No	61	Female	2	MENA	25.26	NA	99	18	122	74	O POS	1	0	0	0	0	0	0	0	0	0	0	1	0	1	0	0	0	0	0	1	0	0	0	0	0	3.6	106	26	4	NA	NA	NA	3.2	NA	NA	NA	1.15
NGS0110	Yes	63	Female	0	Africa_excl_MENA	40.01	37	100	20	160	92	AB POS	1	1	0	0	0	0	0	0	0	0	0	2	1	1	1	1	0	0	0	1	0	0	0	0	0	5.2	98	23	3.4	0.68	1.26	2.5	22.6	NA	NA	6.5	5.85
NGS0111	No	70	Female	NA	MENA	NA	36.7	98	18	145	63	B POS	1	1	0	0	1	0	0	0	0	0	0	3	0	0	0	0	0	0	0	0	0	0	0	0	0	4.2	100	24	4.6	0.85	1.36	NA	4.6	NA	NA	NA	3.73
NGS0112	No	55	Female	0	Southeast_Asia	32.87	NA	99	18	134	86	O POS	1	0	0	0	0	0	0	0	0	0	0	1	0	0	0	1	0	0	0	0	0	0	0	0	0	3.2	102	23	4.6	NA	NA	8.2	19	NA	NA	29.4	5.13
NGS0113	No	56	Male	1	MENA	28.69	36.6	96	20	116	68	B POS	1	1	1	0	0	0	0	0	0	0	0	3	1	1	1	1	0	0	0	1	0	0	1	0	0	5.4	90	28	4.2	NA	1.41	NA	148.6	NA	NA	109	4.9
NGS0114	No	36	Male	5	MENA	27.67	36.5	98	18	122	68	O POS	0	0	0	0	0	0	0	0	0	0	0	0	1	0	0	1	0	1	1	0	0	0	0	0	0	4.6	103	23	3.8	0.88	NA	9.1	46.8	NA	NA	20.3	3.03
NGS0116	No	46	Male	7	NorthAmerica_Australia	27.74	36.7	99	18	162	107	A POS	0	0	0	0	0	0	0	0	0	0	0	0	1	1	1	1	0	1	0	1	0	0	0	0	0	6.9	105	23	4.4	NA	0.98	18.3	2.4	NA	NA	1.6	1.44
NGS0117	No	71	Male	6	MENA	24.25	NA	NA	NA	NA	NA	NA	1	0	0	0	0	0	0	0	0	0	0	1	1	1	1	1	0	0	0	1	0	0	0	0	0	NA	NA	NA	NA	NA	NA	10.2	NA	NA	NA	15.4	NA
NGS0118	No	44	Male	1	Southeast_Asia	32.18	36.8	97	18	126	96	B POS	0	0	0	0	0	0	0	0	0	0	0	0	1	0	0	1	0	0	0	0	0	0	0	0	0	3.6	102	24	4.2	NA	1.24	10.4	7.5	NA	NA	5.1	2.57
NGS0119	No	68	Female	6	Southeast_Asia	23.34	NA	NA	NA	NA	NA	NA	0	0	0	0	0	0	0	0	0	0	0	0	0	1	0	0	0	1	0	0	0	0	0	0	0	NA	NA	NA	NA	NA	NA	21.3	NA	NA	NA	1.5	NA
NGS0120	No	43	Female	-1	MENA	28.91	38.2	99	18	134	89	O POS	1	1	0	0	0	0	1	0	0	0	0	3	0	1	1	0	0	0	1	1	0	0	0	0	0	4.5	103	25	3.6	0.77	1.17	3.7	14.8	3	NA	13.5	6.23
NGS0121	No	25	Female	3	MENA	25.69	36.8	98	18	124	78	O POS	0	0	0	0	0	0	0	0	0	0	0	0	1	1	1	1	0	1	0	1	0	0	0	0	0	3.5	106	21	4.2	0.76	1.22	5	6.5	NA	NA	7.1	2.62
NGS0122	No	38	Female	2	Southeast_Asia	35.86	NA	98	20	122	77	B POS	0	0	0	0	0	0	0	0	0	0	0	0	0	0	0	0	0	1	0	0	1	0	0	0	0	3.4	100	27	3.7	0.95	1.03	NA	30.3	NA	NA	NA	7.48
NGS0123	Yes	39	Female	NA	MENA	77.05	36	98	20	118	79	A POS	0	0	0	0	0	0	0	0	0	0	0	0	NA	NA	NA	NA	NA	NA	NA	NA	NA	NA	NA	NA	NA	2.9	99	28	4.1	0.96	0.79	9	29	NA	NA	33.3	2.85
NGS0124	No	44	Male	4	MENA	47.03	36.8	98	18	189	132	A NEG	1	1	1	1	0	1	0	0	0	0	0	5	1	0	0	0	0	0	1	0	0	0	0	0	0	5.3	100	23	4.4	NA	NA	7.9	1.6	18.95	NA	5.6	3.24
NGS0125	Yes	68	Male	1	MENA	26.22	36.5	98	18	130	84	O POS	1	1	0	0	1	0	0	0	0	0	0	3	0	0	0	1	0	0	0	0	0	0	0	0	0	2.8	102	22	3.6	0.9	1.05	9.5	51.8	3.97	NA	49.8	2.5
NGS0126	No	49	Male	NA	Southeast_Asia	29.39	36.8	99	18	160	101	NA	1	0	0	0	0	0	0	0	0	0	0	1	0	0	0	0	0	0	0	0	0	0	0	0	0	3.1	98	23	4	0.91	1.19	10.1	9.1	NA	NA	11.8	5.13
NGS0127	No	63	Female	4	MENA	34.48	36.5	100	22	126	61	A POS	1	1	1	0	1	0	1	1	0	0	0	6	0	1	1	0	0	0	0	1	0	0	0	0	0	5	105	25	4.2	NA	NA	NA	3.8	3.87	NA	4.4	1.9
NGS0128	No	67	Female	4	MENA	44.58	36.8	99	18	134	72	O POS	1	1	0	0	0	0	0	0	0	0	0	2	1	1	1	0	0	0	1	1	0	0	0	0	0	3.9	103	27	4.8	NA	NA	NA	4.2	NA	NA	NA	4
NGS0129	No	23	Female	5	MENA	24	NA	100	18	124	74	A POS	0	0	1	0	0	0	0	0	1	0	0	2	1	1	1	1	0	0	0	1	0	0	1	1	0	2.4	104	26	4	NA	1.12	NA	3.1	NA	NA	NA	1.52
NGS0130	No	50	Male	6	Southeast_Asia	38.21	NA	NA	NA	NA	NA	NA	1	1	1	0	0	0	1	0	0	0	0	4	0	0	1	1	0	1	0	0	0	0	0	0	0	NA	NA	NA	NA	NA	NA	NA	NA	NA	NA	NA	11.43
NGS0131	No	58	Male	NA	MENA	24.28	36.5	99	18	148	88	AB POS	1	1	0	0	0	0	0	0	0	0	0	2	0	0	0	0	0	0	0	1	0	0	0	1	0	5	102	24	4.4	NA	NA	NA	0.5	NA	NA	NA	2.77
NGS0132	No	53	Male	6	MENA	29.4	36.6	99	18	132	79	A POS	0	0	0	0	0	0	0	0	0	0	0	0	0	0	1	0	1	0	0	1	0	0	0	1	0	3.4	108	22	4.5	NA	NA	3.2	31.5	NA	NA	NA	2.47
NGS0133	No	44	Female	-1	MENA	43.15	36.7	98	18	139	99	A POS	0	0	0	0	0	0	0	0	0	0	0	0	0	1	0	1	0	0	0	1	0	0	0	0	0	3.5	102	24	3.8	0.74	0.91	5	2.5	NA	NA	4.4	1.7
NGS0400	No	41	Male	8	MENA	NA	36.9	98	19	126	87	A POS	1	1	0	0	0	0	0	0	0	0	0	2	1	1	1	1	0	0	0	1	1	1	1	1	1	2.9	96	25	3.8	0.84	1.27	10.3	41.14	3	NA	NA	3.06
NGS0402	No	63	Female	4	MENA	29.21	37.1	96	18	116	76	O POS	1	0	0	0	0	0	0	0	0	0	0	1	0	0	1	1	0	0	0	0	0	1	1	0	0	6	100	27	3.6	0.81	1.15	7.6	33.21	3.79	NA	NA	3.19
NGS0404	No	35	Female	NA	MENA	33.84	37.6	100	20	120	78	O POS	0	0	0	0	0	0	0	0	0	0	0	0	0	0	1	0	1	0	0	1	0	0	0	1	0	1.3	102	23	3.4	0.87	0.72	7	18	NA	NA	NA	2.48
NGS0406	No	28	Male	1	MENA	NA	37.5	99	17	100	75	A POS	0	1	0	0	0	0	0	0	0	0	0	1	0	0	0	0	0	0	0	0	0	0	1	1	0	3.9	99	8	4.4	0.74	0.85	2.5	66.91	NA	NA	NA	4.25
NGS0407	No	44	Male	NA	Southeast_Asia	21.94	36.6	98	18	102	67	NA	1	0	0	0	0	1	1	0	0	0	0	3	0	0	0	0	0	0	0	0	0	1	0	0	0	12.2	109	17	5.5	0.9	1.04	13	0.74	NA	NA	NA	3.77
NGS0408	No	24	Male	2	MENA	28.72	36.5	99	18	134	83	O POS	0	0	1	0	0	0	0	0	0	0	0	1	1	1	1	1	1	0	0	0	0	0	0	0	0	4.5	102	23	3.8	0.84	1.13	6.8	2.36	NA	NA	NA	3.51
NGS0409, NGS0429	Yes	41	Male	NA	Southeast_Asia	NA	NA	NA	NA	NA	NA	NA	0	0	0	0	0	0	0	0	0	0	0	0	NA	NA	NA	NA	NA	NA	NA	NA	NA	NA	NA	NA	NA	NA	NA	NA	NA	NA	NA	NA	NA	NA	NA	NA	2.89
NGS0410	Yes	50	Male	7	Southeast_Asia	NA	37.5	97	19	125	87	B POS	1	0	1	0	0	0	0	0	0	0	0	2	1	0	1	1	0	0	0	1	0	0	0	0	0	3.7	104	21	3.6	0.76	0.88	4.8	22.35	6.5	NA	27.2	3.53
NGS0411	Yes	61	Female	9	Southeast_Asia	23.57	36.6	90	24	128	84	B POS	1	0	0	0	0	0	0	0	0	0	0	1	1	0	0	1	0	0	0	1	0	0	1	0	0	4.2	98	22	3.9	0.94	1.1	7.5	126.6	3.91	NA	NA	5.98
NGS0412	Yes	65	Male	4	Southeast_Asia	24.77	36.8	64	40	174	78	A POS	1	1	0	1	0	1	1	0	0	1	0	7	1	0	0	0	1	0	0	1	0	0	0	1	0	18.8	100	14	4.9	0.59	0.67	16.2	289.73	34.7	NA	10.2	17.57
NGS0413	Yes	39	Female	3	MENA	26.35	37	99	20	106	69	A POS	0	0	0	1	0	0	0	0	0	0	0	1	1	0	0	1	0	0	0	1	1	0	0	0	0	2.1	99	20	3.7	0.78	0.97	2.9	24.17	NA	NA	NA	1.16
NGS0414	Yes	58	Male	19	Southeast_Asia	28.83	36.8	99	20	177	93	B POS	1	1	0	0	0	1	1	0	0	0	0	4	1	0	0	1	1	0	0	0	1	1	1	0	0	6.9	106	22	3.7	NA	1.17	NA	1.34	50.8	NA	NA	3.31
NGS0415	No	62	Male	6	Africa_excl_MENA	33.11	37	99	20	151	85	A POS	1	0	0	0	0	0	0	0	0	0	0	1	0	0	0	1	0	0	0	1	0	1	0	0	0	6.3	102	24	4.4	0.76	1.01	5.1	9.6	NA	NA	NA	2.94
NGS0416	No	47	Female	2	MENA	23.22	36.7	98	18	115	79	O POS	1	0	1	0	1	0	0	0	0	0	0	3	1	0	1	1	0	0	1	1	0	0	0	0	0	3.8	100	26	3.9	0.88	1.26	3.9	1.88	NA	NA	NA	1.3
NGS0417	Yes	70	Male	4	MENA	27.3	37	99	20	136	68	O POS	1	1	1	1	1	0	0	1	0	0	1	7	1	0	0	1	0	0	0	0	0	0	0	0	0	3.7	98	29	3.8	0.64	0.99	4.5	9.97	11	NA	NA	2.16
NGS0419	Yes	48	Male	8	MENA	24.19	37.7	98	27	120	80	NA	0	0	0	0	1	0	0	0	0	0	0	1	1	1	1	1	0	1	0	1	0	0	1	1	0	5.6	95	26	3.7	0.81	0.43	4.3	118.87	NA	NA	12	12.39
NGS0420	Yes	46	Male	0	Southeast_Asia	26.08	NA	NA	NA	NA	NA	NA	1	1	0	0	0	0	1	0	0	1	1	5	0	0	0	1	0	1	0	0	0	0	0	0	0	NA	NA	NA	NA	NA	NA	NA	NA	NA	NA	107	NA
NGS0422	Yes	48	Male	3	Southeast_Asia	26.45	37.2	96	20	115	77	AB POS	1	1	0	1	0	0	1	0	0	0	0	4	1	0	0	1	1	1	0	1	0	0	0	0	0	12.1	93	25	4.6	0.94	1.31	6.1	4.3	NA	NA	NA	2.65
NGS0423	Yes	43	Male	8	MENA	31.14	37.6	90	22	132	81	O POS	1	0	0	0	0	0	0	0	0	0	0	1	1	1	1	0	1	1	0	0	1	1	0	0	0	2.9	101	24	3.7	0.68	0.73	12.5	60.13	5.08	NA	NA	3.23
NGS0424	Yes	62	Male	NA	Southeast_Asia	26.53	NA	NA	NA	NA	NA	NA	1	1	1	1	0	1	1	0	0	0	0	7	0	0	0	0	0	0	0	0	0	0	0	0	0	NA	NA	NA	NA	NA	NA	5.3	NA	NA	NA	NA	NA
NGS0425	Yes	47	Female	7	MENA	41.64	36.9	98	20	116	70	A POS	0	0	0	0	0	0	0	0	0	0	0	0	1	1	0	0	1	1	0	0	0	0	1	1	0	2.7	101	25	4.4	0.85	1.03	NA	8.42	NA	NA	NA	2.96
NGS0426	Yes	61	Male	6	Southeast_Asia	23.84	36.4	94	22	155	80	AB POS	1	0	0	0	0	0	0	0	0	0	0	1	1	0	1	1	1	0	0	1	1	0	0	0	0	2.4	97	22	3.8	0.94	0.78	11.4	120.25	NA	NA	NA	4.13
NGS0427	Yes	44	Male	8	Southeast_Asia	23.63	38	95	20	116	76	O POS	0	0	0	0	0	0	0	0	0	0	0	0	1	1	1	1	1	0	0	1	1	1	1	0	0	2.5	98	25	3.8	0.92	0.76	NA	140.51	NA	NA	NA	6.76
NGS0428	Yes	38	Male	NA	Southeast_Asia	26.12	37.1	99	19	100	69	NA	0	0	1	0	0	1	0	0	0	0	0	2	1	0	1	1	0	1	0	0	0	0	0	0	0	3.5	102	21	3.6	0.7	0.47	NA	1.22	NA	NA	NA	12.67
NGS0430	Yes	47	Female	1	Southeast_Asia	25.81	36.7	99	18	215	135	O POS	1	0	0	0	0	0	0	0	0	0	0	1	0	0	0	1	1	0	1	0	0	0	0	0	0	2.3	102	27	3.7	0.79	1.06	NA	12.14	NA	NA	NA	4.12
NGS0431	Yes	38	Male	5	MENA	27.98	37	97	20	114	75	O POS	0	0	0	0	0	0	0	0	0	0	0	0	1	1	1	1	1	0	0	0	0	0	0	0	0	5.6	94	28	3.9	0.81	2.15	14.6	6.51	NA	42	NA	4.08
NGS0432	Yes	65	Male	2	MENA	24.17	37.7	100	20	154	84	A POS	1	1	0	1	1	0	0	0	0	0	0	4	1	0	1	1	1	1	1	1	0	0	0	0	0	4.2	102	23	5.7	0.68	0.8	3.7	14.07	NA	NA	NA	3.37
NGS0433	Yes	51	Male	NA	Southeast_Asia	23.12	37	97	18	131	76	B POS	1	1	0	0	0	0	0	0	0	0	0	2	0	0	0	0	0	1	0	0	0	0	0	1	0	3.6	97	27	4.7	0.81	1.07	NA	21.12	NA	NA	NA	6.43
NGS0434	Yes	32	Female	5	MENA	32.81	36.7	99	18	104	67	NA	0	0	0	0	0	0	0	0	0	0	0	0	0	0	1	1	0	1	1	1	0	1	1	1	0	2.9	101	25	3.9	0.82	1.23	4.4	13.77	NA	NA	NA	2.91
NGS0435	Yes	56	Female	6	MENA	34.13	37	100	19	105	64	A POS	1	1	1	0	1	0	0	1	0	1	0	6	0	0	1	1	1	1	1	1	0	0	0	0	0	5.2	106	26	4.1	0.74	1.19	6.3	2.65	NA	NA	NA	1.41
NGS0436	Yes	35	Female	NA	MENA	25.41	37.5	99	20	102	69	O POS	0	0	0	0	0	1	0	0	0	0	0	1	1	1	1	0	1	0	1	1	0	0	0	0	0	4.8	104	25	3.9	0.81	0.6	2.5	35.07	NA	NA	NA	2.89
NGS0437	Yes	55	Male	2	Southeast_Asia	23.08	36.6	98	20	116	76	O POS	1	0	0	0	0	0	0	0	0	0	0	1	0	0	0	0	0	0	0	0	1	0	0	1	0	5.5	95	25	3.9	0.9	1.25	8.2	63.57	NA	NA	NA	3.51
NGS0438	Yes	56	Male	10	Southeast_Asia	29.33	37	89	33	136	83	O POS	0	0	1	0	0	0	1	0	0	0	0	2	1	0	1	1	0	0	1	0	0	0	0	0	0	5.3	93	27	3.7	0.95	1.13	10.6	75.69	4.23	NA	27.9	8.94
NGS0439	Yes	35	Male	4	MENA	23.65	37.2	98	18	128	69	O POS	0	0	1	0	0	0	0	0	0	0	0	1	1	0	1	1	1	0	0	0	0	0	0	0	0	3.8	99	24	4.3	0.83	1.11	7.7	10.01	3.25	NA	NA	3.12
NGS0440	Yes	49	Male	4	MENA	32.53	36.6	97	20	105	67	B POS	1	1	0	1	0	0	1	0	0	0	1	5	0	1	0	1	0	0	0	1	0	0	0	0	0	7.8	99	23	3.9	0.82	0.88	11.2	28.92	NA	NA	NA	4.75
NGS0441	Yes	37	Male	1	Southeast_Asia	24.77	36.7	96	34	109	64	O POS	0	1	0	0	0	0	0	0	0	0	0	1	1	1	1	1	0	0	0	0	0	0	0	0	0	3.6	96	26	3.8	0.92	1.33	13.7	95.21	NA	NA	34.9	8.21
NGS0442	Yes	33	Male	4	MENA	25.05	37.6	100	32	117	64	O POS	0	0	0	0	0	1	0	0	0	1	0	2	1	1	1	1	0	1	0	0	0	1	0	0	0	4.6	99	22	4.4	0.77	0.64	8.1	323.22	12.4	NA	12	10.2
NGS0443	Yes	26	Male	4	Southeast_Asia	31.02	36.8	100	20	108	66	B POS	0	0	0	0	0	0	0	0	0	0	0	0	1	0	1	1	0	0	0	1	0	0	0	0	0	4.7	99	26	3.7	0.89	0.7	8.2	56.32	NA	NA	62.7	5.53
NGS0444	Yes	34	Male	0	Southeast_Asia	28.55	36.7	95	18	192	114	NA	1	0	0	0	0	0	0	0	0	0	0	1	1	1	0	0	0	0	1	0	0	0	0	0	0	3.6	100	24	3.7	0.76	0.73	NA	8.19	NA	NA	NA	5.52
NGS0445	Yes	40	Female	6	MENA	22.21	37	100	18	119	74	O POS	0	0	0	0	0	0	0	0	0	0	0	0	1	1	1	1	0	0	0	1	0	0	0	0	0	3.9	102	20	4.2	0.77	0.35	5.9	1.74	3	58.1	NA	4.39
NGS0446	Yes	64	Male	5	MENA	27.68	36.7	95	26	141	77	NA	0	1	0	0	0	0	0	0	0	1	0	2	1	1	1	0	0	0	0	0	0	0	0	0	0	3.6	96	18	4.1	0.85	0.84	NA	96.73	NA	NA	NA	2.86
NGS0447	Yes	60	Male	NA	Southeast_Asia	23.15	37.4	100	18	126	85	B NEG	1	0	1	0	0	0	0	0	0	0	0	2	1	0	1	1	1	0	0	0	0	0	1	1	0	3.9	101	23	4.6	0.91	1.31	NA	48.88	NA	NA	NA	3.32
NGS0700	No	52	Male	NA	MENA	33.15	37.9	97	18	141	81	A POS	1	0	0	0	0	0	0	0	1	0	0	2	NA	NA	NA	NA	NA	NA	NA	NA	NA	NA	NA	NA	NA	2.7	100.8	18.5	3.6	0.74	0.63	4.3	21.6	NA	NA	6.6	1.2
NGS0701	No	53	Male	18	Southeast_Asia	19.23	NA	98	19	179	90	O POS	1	1	0	0	0	0	0	0	0	0	0	2	1	1	0	1	0	0	1	1	0	1	1	0	0	5.1	95.9	25.5	4.4	0.71	0.82	7	3.5	NA	NA	NA	4.35
NGS0702	Yes	65	Male	NA	Southeast_Asia	21.93	37.6	96	20	130	81	O POS	1	1	0	0	0	0	1	0	0	0	0	3	NA	NA	NA	NA	NA	NA	NA	NA	NA	NA	NA	NA	NA	23.1	97.9	16.5	4.6	0.86	1.62	5.6	30.5	29.26	NA	46.3	4.27
NGS0703	No	29	Female	NA	Africa_excl_MENA	20.59	NA	NA	NA	NA	NA	NA	0	0	0	0	0	0	0	0	0	0	0	0	0	0	0	0	0	0	0	0	0	0	0	0	0	NA	NA	NA	NA	NA	NA	NA	NA	NA	NA	NA	NA
NGS0704	No	60	Male	NA	Southeast_Asia	31.53	36.6	99	18	155	90	B POS	1	1	0	0	0	0	0	0	0	0	0	2	0	0	0	0	0	0	0	0	0	0	0	0	0	4.2	96.4	26.9	4.4	0.79	0.96	14.5	1.2	6.39	NA	NA	3.18
NGS0705	No	62	Female	2	Southeast_Asia	29.82	36.7	NA	NA	NA	NA	NA	1	1	0	0	0	0	0	0	0	1	0	3	1	0	1	1	1	1	0	1	0	0	0	0	0	NA	NA	NA	NA	NA	NA	6.5	NA	NA	NA	38.8	NA
NGS0706	No	70	Male	NA	MENA	30.49	36.8	94	19	160	90	A NEG	1	1	0	0	0	0	0	0	0	0	0	2	0	0	0	0	0	0	0	0	0	0	0	0	0	6	101.6	25.8	3.8	0.84	1.28	NA	4.9	NA	NA	NA	2.72
NGS0707	No	43	Female	4	MENA	NA	37	100	18	123	82	A POS	0	1	1	0	0	0	0	0	0	0	0	3	1	1	0	1	1	0	1	1	0	0	0	0	0	1.8	98.6	24.5	3.7	0.77	0.91	12.8	11.1	3.79	NA	23.1	1.28
NGS0708	Yes	59	Male	3	MENA	24.77	37.6	96	19	143	104	A POS	1	1	0	0	1	0	0	0	0	0	0	3	1	0	0	1	0	0	0	1	0	0	0	0	0	4	96	26.8	4	0.62	1.35	4.2	1.6	NA	NA	57.5	3.92
NGS0709	Yes	50	Male	6	Southeast_Asia	31.23	37.6	88	33	136	77	O POS	0	1	0	0	0	0	0	0	0	0	0	1	1	1	0	1	1	1	0	1	1	1	1	1	0	3.2	96.2	22.7	3.4	0.85	0.86	14.8	81.6	NA	NA	NA	4.58
NGS0710	No	54	Female	1	MENA	28.26	36.8	100	20	123	60	A POS	0	0	0	0	1	0	0	1	1	0	0	3	1	1	1	1	1	0	0	1	0	0	0	0	0	4.8	102.6	20.8	3	0.66	1.07	NA	6.8	NA	NA	NA	2.71
NGS0711	No	47	Male	6	MENA	31.44	38	99	18	139	88	O POS	0	0	0	0	0	0	0	0	0	0	0	0	1	0	1	1	1	0	0	1	0	0	1	1	0	4.7	103.2	26.5	4.2	0.86	0.77	3.6	4.2	NA	NA	NA	3.29
NGS0712	No	22	Female	5	MENA	38.71	NA	NA	NA	NA	NA	NA	0	1	1	0	0	0	0	0	0	0	0	2	0	0	0	1	0	0	0	0	0	0	0	0	0	NA	NA	NA	NA	0.78	1.29	NA	6.5	NA	NA	NA	NA
NGS0713	No	50	Male	5	MENA	29.71	36.6	98	18	129	83	O POS	0	0	0	0	0	0	0	0	0	0	0	0	1	1	1	1	1	1	0	0	0	0	0	0	0	3.7	102.8	22.2	3.8	0.8	1.16	9.9	3.8	NA	NA	NA	1.13
NGS0714	No	63	Female	4	MENA	40.35	37	98	16	148	88	O POS	1	0	0	0	1	0	0	1	0	0	0	3	1	1	1	0	0	0	0	0	0	0	0	0	0	2.5	105	24.6	3.8	0.85	1.11	4.1	5	NA	NA	NA	2.28
NGS0715	No	34	Female	4	MENA	22.31	37	100	18	123	80	A POS	0	0	0	1	1	0	0	1	0	0	0	3	1	1	1	1	1	0	0	1	0	0	0	0	1	3.5	100.8	27.3	3.6	0.75	0.92	5	1	NA	NA	NA	1.91
NGS0716	No	41	Female	3	MENA	27.16	36.7	99	18	125	78	O POS	0	0	0	0	0	0	0	0	0	0	0	0	1	1	1	1	1	1	1	1	1	1	1	1	1	5.7	100.2	19.7	3.9	0.81	1.19	23.9	2.3	NA	NA	NA	1.68
NGS0717	No	79	Female	NA	MENA	NA	36.7	99	18	128	64	O POS	0	0	0	0	0	0	0	0	0	0	0	0	0	0	0	0	0	0	0	1	0	0	0	0	1	5	102.4	21.5	3.9	0.8	1.06	5.5	1.8	NA	NA	NA	5.13
NGS0718	No	32	Female	2	MENA	53.17	36.8	99	18	105	55	O NEG	0	1	1	0	1	0	0	0	1	0	0	4	1	1	1	1	1	1	1	1	1	0	1	1	0	3.9	99.5	23.7	4	0.77	0.9	3.5	7.3	NA	NA	NA	2.85
NGS0719	No	20	Female	2	MENA	23.67	36.8	99	18	124	78	B POS	0	0	0	0	0	0	0	1	1	0	0	2	1	0	1	0	0	1	1	0	0	1	0	0	0	2.7	102.6	23.3	4.4	0.85	1.08	NA	2.6	NA	NA	NA	1.62
NGS0720	No	37	Female	0	MENA	27.64	36.7	99	18	126	64	B POS	0	0	0	1	1	0	0	0	1	0	0	3	1	1	0	0	0	0	0	1	0	0	0	0	0	2.2	104.3	26.2	4.4	0.8	0.8	2.5	2.2	NA	NA	NA	1.79
NGS0721	No	57	Female	2	MENA	32.89	36.6	99	17	128	96	O POS	1	0	0	0	1	0	0	0	0	0	0	2	0	0	0	0	1	0	1	0	0	0	0	0	0	4.4	102.3	27.8	4.4	0.81	1.25	2.8	3.3	NA	NA	NA	2.18
NGS0722	No	22	Female	2	MENA	19.11	36.8	100	18	112	93	A POS	0	0	0	0	0	0	0	0	1	0	0	1	1	0	1	1	1	0	1	0	0	0	0	0	0	5	100.7	23.2	4.3	0.74	1.13	NA	0.7	NA	NA	NA	1.07
NGS0723	No	37	Female	8	MENA	NA	36.5	100	17	110	72	A POS	0	0	0	0	0	0	0	0	0	0	0	0	0	0	0	0	0	0	0	1	0	0	0	0	0	4.1	103	23.9	4	0.84	1.24	NA	1.8	NA	NA	NA	2.92
NGS0724	No	64	Male	3	MENA	27.12	36.8	97	20	155	106	O POS	1	1	0	0	0	0	0	0	0	0	0	2	1	1	0	1	0	0	0	1	0	0	0	0	0	4	95.9	25	3.9	0.82	1.26	4.6	2.6	NA	NA	NA	1.4
NGS0725	No	22	Female	3	MENA	19.34	36.6	100	18	119	90	A POS	1	1	1	1	0	0	0	0	0	0	0	4	1	1	1	0	0	1	0	1	0	1	0	0	0	2.4	101.4	21.1	3.6	0.8	1.13	3.1	2	3	NA	NA	1.41
NGS0726	No	36	Male	6	Southeast_Asia	25.35	37.5	94	22	144	78	A POS	0	0	0	0	0	0	0	0	0	0	0	0	1	0	0	1	1	0	1	1	0	0	0	0	0	3.3	98.7	21.4	3.7	0.73	0.84	3.8	22.6	NA	NA	4	4.3
NGS0727	No	36	Male	3	Southeast_Asia	24.31	NA	98	20	167	110	O POS	1	0	0	0	0	0	0	0	0	0	0	1	0	0	0	0	1	1	0	0	0	0	0	0	0	5.5	103	22.9	3.9	0.85	1.1	6.9	12.1	NA	NA	NA	2.59
NGS0728	No	25	Female	11	MENA	17.93	36.8	100	18	123	40	A POS	0	0	0	0	0	0	0	0	1	0	0	1	1	0	1	1	1	1	0	1	0	0	0	0	0	1.5	101.8	22.4	3.9	0.84	1.33	7.2	0.3	NA	NA	NA	1.4
NGS0729	No	53	Male	2	Southeast_Asia	25.62	NA	100	17	146	86	O POS	0	1	0	0	0	0	0	0	0	0	0	1	0	0	0	0	1	0	1	0	0	0	0	0	0	9.5	101.8	24.8	3.8	0.73	0.96	5	1.2	6.26	NA	NA	3.57
NGS0730	No	38	Female	NA	MENA	24.44	37	99	18	110	73	O POS	1	1	1	0	1	0	0	1	0	1	0	6	0	0	0	0	0	0	0	0	0	0	0	0	0	3.4	100.1	20.7	3.7	0.76	1.16	5.2	5.6	NA	NA	NA	2.65
NGS0731	No	41	Female	3	MENA	42.74	36.7	100	18	139	87	A POS	0	0	1	0	0	0	0	0	0	0	0	1	1	0	0	0	0	0	0	0	0	0	0	0	0	3.6	102.6	21.6	3.9	0.85	1.18	11.6	5.2	NA	NA	NA	2.24
NGS0732	No	52	Female	3	Southeast_Asia	21.37	36.9	98	20	98	64	AB POS	0	1	0	0	0	0	0	0	0	0	0	1	1	1	0	0	0	0	0	1	1	1	1	1	0	2.1	98.8	22	3.7	0.53	0.85	7.5	144.5	5.84	NA	NA	11.2
NGS0733	No	38	Male	9	MENA	20.96	36.5	NA	NA	NA	NA	NA	0	0	0	0	0	0	0	0	0	0	0	0	0	0	0	0	0	0	0	1	0	0	0	0	0	NA	NA	NA	NA	0.85	1.25	12.3	89.7	NA	NA	NA	NA
NGS0734	No	29	Male	2	MENA	28.08	37.2	97	20	126	78	AB POS	1	0	1	1	0	0	0	0	0	0	0	3	1	1	0	1	1	0	0	1	0	0	0	0	0	6	102.9	24.6	4.2	0.81	0.94	12.7	7.7	NA	NA	NA	5.15
NGS0735	No	34	Female	4	Africa_excl_MENA	26.44	36.8	97	19	126	78	O POS	0	0	0	0	0	0	0	0	0	0	0	0	1	1	0	1	0	0	1	1	0	0	0	0	0	2.7	99.9	26.3	4.2	0.85	1.16	NA	5.8	3	NA	NA	3.47
NGS0736	No	39	Male	8	MENA	32.41	37.3	100	18	150	90	A POS	1	0	0	0	0	0	0	0	0	0	0	1	0	0	0	0	0	0	0	1	0	0	0	0	0	3.8	100.4	21.7	4	0.86	0.75	6	1.7	NA	NA	NA	5.41
NGS0737	Yes	46	Male	3	MENA	33.67	36.6	98	18	101	68	A POS	1	1	1	0	0	1	0	0	0	0	0	4	0	1	1	0	0	0	0	1	0	0	0	0	0	4.3	97.7	27.6	3.3	0.95	1.25	8.4	29.8	NA	NA	19.6	0.96
NGS0738	No	34	Female	8	MENA	26.67	36.7	99	18	114	63	A POS	0	0	0	0	0	0	0	0	0	0	0	0	0	0	1	0	0	0	1	1	0	0	1	1	0	5.4	105.2	26.2	3.6	0.82	0.96	NA	0.3	NA	NA	NA	1.55
NGS0739	No	35	Male	5	MENA	31	NA	100	18	156	92	O POS	1	0	0	0	0	0	0	0	0	0	0	1	1	1	0	1	1	0	1	1	0	0	1	0	0	4.1	102.9	21.5	4.1	0.82	0.88	6	9.8	NA	NA	NA	4.73
NGS0740	No	49	Male	6	Southeast_Asia	28.73	36.4	99	18	163	117	B POS	1	0	0	0	0	0	0	0	0	0	0	1	0	0	0	0	0	1	0	0	0	0	0	0	0	5.6	102.7	21.8	3.6	0.75	1.28	7.5	7.2	24.81	NA	NA	4.8
NGS0741	No	36	Male	0	MENA	44.98	37	100	20	127	82	B POS	0	0	0	0	0	0	0	0	0	0	0	0	1	1	0	0	0	0	0	1	0	0	0	0	0	3.2	100.4	26.6	3.9	0.76	1.11	7.1	29.2	NA	NA	13.4	1.68
NGS0742	No	38	Female	0	MENA	22.86	37.8	98	18	120	72	A POS	0	0	0	0	1	0	0	1	0	0	0	2	1	1	1	0	0	0	0	1	0	0	0	0	0	4.1	101.4	21.5	4	0.79	1.24	NA	2.8	NA	NA	NA	3.49
NGS0743	No	39	Female	2	MENA	23.09	36.6	100	18	123	79	O POS	1	0	0	1	1	0	0	0	1	0	0	4	1	0	0	0	0	0	1	0	0	0	0	0	0	3	103.7	22.3	4	0.69	1.05	NA	9.8	NA	NA	NA	3.46
NGS0744	No	41	Male	0	MENA	25.95	36.6	97	20	128	80	A POS	0	0	0	0	0	0	0	0	0	1	0	1	1	1	1	1	0	0	0	1	0	0	0	0	0	2.6	103.1	20.4	4	0.83	0.84	NA	17.1	NA	NA	NA	3.37
NGS0745	No	31	Male	7	Southeast_Asia	23.05	36.6	98	18	128	79	A POS	0	0	0	0	0	0	0	0	0	0	0	0	0	0	0	0	1	0	0	0	0	1	0	0	0	3.6	99.7	26.2	3.9	0.77	0.87	NA	2	3.8	NA	NA	3.8
NGS0746	No	65	Male	NA	Southeast_Asia	27.43	36.6	98	20	160	83	B POS	1	0	0	0	0	0	0	0	0	0	0	1	1	1	0	0	0	0	0	0	0	0	0	0	0	4.1	101.9	22.4	3.7	0.82	1.07	7.6	0.4	NA	NA	NA	7.31
NGS0747	No	51	Male	NA	Southeast_Asia	28.73	36.6	97	18	167	97	AB POS	1	1	0	0	0	0	0	0	0	0	0	2	1	0	1	1	1	0	0	0	0	1	0	0	0	4.9	104.9	25.9	4.3	0.83	0.82	3.5	12.5	3.7	NA	NA	3.88
NGS0748	No	33	Male	1	MENA	26.99	NA	NA	NA	NA	NA	NA	1	1	0	1	0	0	0	0	0	0	1	5	1	1	1	0	0	0	1	1	0	0	0	0	0	NA	NA	NA	NA	0.73	1.67	3.8	NA	NA	NA	NA	NA
NGS0749	No	41	Male	2	Africa_excl_MENA	21.95	36.8	98	20	132	81	O POS	0	1	0	0	0	0	0	0	0	0	0	1	0	1	1	1	0	1	0	0	0	0	0	0	0	6.5	101.6	25.6	3.5	0.86	0.98	8.2	25.4	NA	NA	NA	4.63
NGS0750	No	60	Male	1	MENA	21.05	36.9	100	20	132	91	A POS	0	0	0	0	0	0	0	0	0	0	0	0	0	0	0	1	0	0	1	0	0	0	0	0	0	5	105.4	20.2	4	0.84	0.95	5.5	4	4.24	NA	NA	2.6
NGS0751	No	70	Male	NA	MENA	26.81	36.8	97	19	145	78	AB POS	0	0	1	1	1	0	0	0	0	1	0	4	0	0	0	0	0	0	0	0	0	0	0	0	0	5.3	101.7	24.9	4	0.86	0.92	5.2	2.8	NA	NA	NA	2.48
NGS0752	No	28	Female	1	MENA	24.61	37.6	100	18	123	78	B POS	1	0	0	0	0	0	0	0	0	0	0	1	1	1	1	1	1	0	0	1	0	1	1	1	0	2.9	99.8	24.4	4	0.68	1.2	NA	0.3	3	NA	NA	2.06
NGS0753	No	41	Female	9	MENA	33.75	36.6	97	20	123	78	O NEG	0	0	1	1	1	0	0	0	1	0	0	4	1	0	1	1	0	1	1	1	1	1	1	1	0	3	103.7	23.3	3.8	0.85	0.89	4.1	1.8	NA	NA	NA	3.55
NGS0754	No	74	Male	NA	MENA	23.44	37.2	99	18	134	73	O POS	1	0	0	0	0	0	1	0	0	0	0	2	0	0	0	0	0	0	0	0	0	0	0	0	0	6.7	101.1	23.2	4	0.94	0.86	10.6	3.7	NA	NA	NA	5.32
NGS0755	No	42	Female	2	MENA	18.29	36.8	95	18	130	86	A POS	0	1	0	0	0	0	0	0	0	0	0	1	0	0	1	0	0	0	1	1	0	0	1	1	0	4.3	97.7	21.4	4.6	0.78	1.38	5.4	15.7	NA	NA	NA	2.51
NGS0756	No	24	Male	6	MENA	25.47	36.6	99	20	117	73	A POS	0	0	0	0	0	0	0	0	1	0	0	1	1	1	0	0	0	1	0	1	0	0	0	0	1	4	101.5	27.1	4.4	0.81	0.97	8.8	1.9	NA	NA	NA	0.39
NGS0757	No	37	Male	1	MENA	28.55	38	100	19	123	91	A POS	0	0	0	1	0	0	0	0	0	0	0	1	1	1	0	1	0	1	0	1	0	0	0	0	0	6	100	25.2	3.9	0.77	1.08	9.2	9.3	NA	NA	8.5	5.25
NGS0759	Yes	78	Male	2	MENA	29.05	36.7	99	17	122	67	O POS	1	1	0	1	0	1	1	0	0	1	0	7	0	0	1	1	0	0	1	0	0	0	1	1	0	7.6	94.4	22	4.3	0.68	0.87	6.8	32.9	NA	NA	NA	6.29
NGS0760	No	62	Female	7	MENA	40.74	NA	97	20	150	89	B POS	0	1	0	0	0	0	0	0	0	0	0	1	1	1	1	1	1	1	1	1	1	1	0	0	0	3.6	102.3	23.1	4.2	0.75	1.31	3.7	10.4	NA	NA	NA	3.72
NGS0761	No	45	Female	4	MENA	24.61	37	100	16	123	68	B NEG	0	0	0	0	0	0	0	1	0	0	0	1	1	0	1	1	0	0	1	1	0	0	1	1	0	3.8	98.1	23.7	3.7	0.76	0.9	4	40.5	3	NA	NA	4.63
NGS0762	No	42	Female	5	MENA	31.06	36.6	99	18	157	105	B POS	1	1	0	0	0	0	0	1	0	0	0	3	0	0	1	1	1	0	1	0	0	1	0	1	0	3.1	100	27.1	3.6	0.91	0.94	4.9	4.5	NA	NA	NA	1.55
NGS0763	No	43	Male	NA	Southeast_Asia	25.57	36.6	100	17	220	137	O POS	1	0	0	0	0	0	1	0	0	0	0	2	0	0	0	0	0	0	0	0	0	0	0	0	0	3.9	101.5	24.9	3.8	0.88	0.97	8.4	0.8	NA	NA	NA	3.11
NGS0764	No	37	Male	0	MENA	28.47	36.8	98	18	155	89	A POS	0	0	1	0	0	1	0	0	0	0	0	2	1	1	1	1	1	0	0	1	0	0	0	1	0	6.2	103	23.3	3.4	0.8	0.78	5.2	3.6	NA	NA	8.2	3.97
NGS0765	No	47	Male	11	Southeast_Asia	28.05	36.7	99	18	146	83	B POS	0	1	0	0	0	0	0	0	0	0	0	1	1	0	0	1	0	0	0	0	0	0	0	0	0	4.4	96.9	22.9	4.3	0.84	0.72	6.2	21.1	NA	NA	NA	3.2
NGS0766	Yes	73	Female	6	MENA	32.05	38.6	98	20	160	88	A POS	1	1	0	1	0	1	1	0	0	0	1	6	1	1	1	0	1	0	1	1	1	1	1	1	1	3	99.1	24.6	4.5	0.8	0.83	4.7	49.4	NA	NA	60.7	2.97
NGS0767	No	70	Female	5	MENA	38.87	36.8	97	20	170	88	B POS	1	1	0	1	0	1	0	0	0	0	0	4	0	0	0	1	1	0	1	1	0	0	1	1	1	3.4	104.5	23.8	4	0.77	0.93	5	6.7	NA	NA	NA	3.49
NGS0768	No	81	Female	NA	MENA	NA	36.8	100	18	135	74	A POS	1	1	0	0	1	0	0	0	0	0	0	3	1	1	1	1	1	1	1	0	0	0	0	0	0	3.6	100.1	24.1	4.2	0.8	1.03	2.5	18.5	NA	NA	1.8	3.56
NGS0769	No	30	Male	4	MENA	23.08	36.9	99	18	138	89	A POS	0	0	0	0	0	0	0	0	1	0	0	1	1	1	0	1	1	1	1	0	1	1	1	1	1	4.4	100.9	24.7	3.6	0.76	1.17	17.4	21.1	NA	NA	NA	2.55
NGS0770	No	62	Female	NA	MENA	32.57	36.9	100	18	136	74	O NEG	1	1	0	0	0	0	0	0	0	0	0	2	0	0	0	0	0	0	0	0	0	0	0	0	0	3.3	100.5	24.9	3.6	0.86	1.14	7.8	4.7	NA	NA	NA	4.17
NGS0771	No	27	Male	6	MENA	23.72	36.3	100	16	126	85	O POS	0	0	0	0	0	0	0	0	0	0	0	0	0	0	0	1	1	0	1	0	0	0	1	1	1	4.7	103.1	25	4	0.83	1.07	17.8	0.3	NA	NA	NA	2.66
NGS0772	No	45	Male	8	Southeast_Asia	29.74	36.6	98	20	158	115	B POS	0	1	0	0	0	0	0	0	0	0	0	1	0	1	0	1	1	0	1	1	0	0	0	0	0	3.5	99.9	28.7	3.4	0.92	0.88	7.8	62.5	NA	NA	NA	4.46
NGS0773	No	39	Female	1	MENA	37.06	37	100	19	143	95	B POS	0	0	0	1	0	0	0	1	0	0	0	2	1	1	0	0	1	0	0	1	0	0	1	1	0	2.5	102.3	21.5	3.6	0.64	0.92	7.6	5.2	3.42	NA	NA	0.94
NGS0774	No	38	Male	2	MENA	39.04	36.5	100	18	143	93	A POS	0	1	0	0	0	0	0	0	0	0	0	1	1	1	1	1	0	0	0	1	0	0	1	1	0	4.5	98.6	22.3	3.1	0.77	0.94	9.5	2.1	3.88	NA	NA	1.2
NGS0775	No	40	Female	1	Southeast_Asia	32.87	37	100	17	188	102	AB POS	1	0	0	0	0	0	0	0	0	0	0	1	1	1	0	1	0	0	0	1	0	0	0	0	0	3.4	100.5	23.7	3.8	0.83	1.36	NA	0.3	7.03	NA	NA	2.18
NGS0776	No	54	Male	NA	Southeast_Asia	23.31	36.8	NA	NA	NA	NA	NA	1	0	0	0	0	1	1	0	0	0	0	3	0	0	0	0	0	0	0	0	0	0	0	0	0	NA	NA	NA	NA	0.85	0.95	4.8	NA	24.73	NA	NA	NA
NGS0777	No	45	Male	NA	MENA	33.43	37.4	100	18	140	90	O POS	1	0	0	1	0	1	1	0	0	1	0	5	NA	NA	NA	NA	NA	NA	NA	NA	NA	NA	NA	NA	NA	3.8	100.5	22.8	3.6	0.79	0.78	16	109.1	NA	NA	42.6	2.45
NGS0778	No	44	Male	2	MENA	29.48	NA	NA	NA	NA	NA	NA	1	1	0	1	0	1	0	0	1	1	0	7	0	1	0	1	1	1	0	0	0	0	0	0	0	NA	NA	NA	NA	NA	NA	NA	3.1	NA	NA	NA	NA
NGS0779	No	33	Male	8	MENA	33.36	37.4	98	18	124	78	A POS	0	0	0	0	0	0	0	0	0	0	0	0	1	0	1	1	0	0	0	0	0	0	0	0	0	4.2	101.9	23	3.8	0.86	0.9	12	25.8	NA	NA	NA	2.67
NGS0780	No	58	Male	NA	Africa_excl_MENA	38.27	36.8	99	17	147	92	B POS	1	1	0	1	0	0	0	0	0	0	0	3	0	0	0	0	0	0	0	0	0	0	0	0	0	7.4	101.1	25.6	4.1	0.81	1.09	4.9	1.9	NA	NA	NA	3.03
NGS0781	Yes	54	Male	1	Southeast_Asia	44.64	36.4	92	22	134	74	B POS	1	0	0	0	0	0	1	0	0	0	1	5	1	0	0	1	0	1	0	0	0	0	0	0	0	4.6	101.1	22.1	4.9	0.95	0.96	7.5	32.7	112.5	NA	19.6	8.37
NGS0783	No	51	Male	4	MENA	41.8	38.5	99	20	152	109	O POS	1	0	0	0	0	1	0	0	0	0	0	2	1	1	0	1	1	0	1	1	0	0	0	0	0	4.2	100.1	25.9	4.5	0.88	0.79	9.4	12.7	NA	NA	48.5	3.18
NGS0784	No	41	Male	6	Southeast_Asia	20.58	36.6	97	20	126	78	B POS	0	1	0	0	0	0	0	0	0	0	0	1	1	1	1	1	0	0	0	1	0	0	0	0	0	4.7	93.9	21.3	3.4	0.76	0.9	8.6	74.5	NA	NA	2	4.22
NGS0785	No	62	Male	5	Southeast_Asia	26.17	NA	100	16	144	79	B POS	1	0	0	0	0	0	0	0	0	0	0	1	1	0	0	0	0	0	0	0	0	0	0	0	0	7.2	106.6	20.5	3.7	0.81	1.16	NA	2.2	NA	NA	NA	4.98
NGS0786	No	64	Female	NA	MENA	31.69	37	100	18	158	95	AB NEG	1	1	0	0	0	0	0	0	0	0	0	2	0	0	0	0	0	0	0	0	0	0	0	0	0	3.2	101.1	24.5	3.5	0.79	0.85	6.4	16.2	NA	NA	NA	1.92
NGS0787	No	40	Female	6	MENA	25.1	36.7	100	18	134	90	O POS	0	0	0	1	1	0	0	1	1	0	0	4	0	1	1	1	0	0	1	1	0	0	0	0	0	4.3	103.3	26.5	4	0.8	1.13	3.8	0.8	NA	NA	NA	0.51
[truncated: 8 more columns]

## Sheet: Table S2A
		Full dataset (N=259)		Multi-omics-profiled subsample (N=96)
		Frequency	Percent	Frequency	Percent
Gender	Male	169	0.653	61	0.635
	Female	90	0.347	35	0.365
Age	18-25 yrs	15	0.058	4	0.042
	25-34 yrs	34	0.131	10	0.104
	35-44 yrs	72	0.278	23	0.24
	45-54 yrs	59	0.228	27	0.281
	55-64 yrs	51	0.197	22	0.229
	65-74 yrs	22	0.085	7	0.073
	75-84 yrs	5	0.019	2	0.021
	85+ yrs	1	0.004	1	0.01
Region associated with nationality	MENA (Middle East and North Africa)	141	0.544	54	0.562
	Southeast Asia	104	0.402	42	0.438
	Africa (excluding MENA)	10	0.039	0	0
	North America and Australia	4	0.015	0	0
Codition	Hypertension	122	0.471	47	0.49
	Diabetes	107	0.413	42	0.438
	Asthma	42	0.162	15	0.156
	Ischemic heart disease	37	0.143	12	0.125
	Cancer	34	0.131	14	0.146
	Acute kidney failure	29	0.112	12	0.125
	Chronic kidney disease	26	0.1	9	0.094
	Fungal infection	24	0.093	10	0.104
	HIV	21	0.081	8	0.083
	Sepsis	19	0.073	5	0.052
	Myocardial infarction	8	0.031	4	0.042

## Sheet: Table S2B
	Full dataset (N=259)		Multi-omics-profiled subsample (N=96)
	Frequency	Percent	Frequency	Percent
Fever	141	0.544	61	0.635
Cough	138	0.533	55	0.573
Muscle pain	115	0.444	43	0.448
Headache	104	0.402	40	0.417
Fatigue	90	0.347	33	0.344
Sore throat	74	0.286	33	0.344
Difficulty breathing	61	0.236	25	0.26
Runny nose	46	0.178	19	0.198
Loss of smell	40	0.154	16	0.167
Loss of taste	38	0.147	18	0.188
Loss of apetite	32	0.124	14	0.146
Nausea	22	0.085	11	0.115
Eye pain	14	0.054	5	0.052

## Sheet: Table S3A
Independent variable	Dependent variable	Pearson correlation	P-value	FDR-adjusted P-value	Significance
Gender	ICU admission	0.195	0.00162743	0.00840841	**
Southeast Asia	ICU admission	0.176	0.00439604	0.0194682	*
Acute kidney failure	ICU admission	0.207	0.00080845	0.00455674	**
Sepsis	ICU admission	0.158	0.0109202	0.0398266	*
Myocardial infarction	ICU admission	0.164	0.00823366	0.0319054	*
Fever	ICU admission	0.168	0.00780143	0.0319054	*
Cough	ICU admission	0.219	0.00048735	0.00335732	**
Temperature	ICU admission	0.216	0.0019139	0.00912785	**
Oxygen saturation	ICU admission	-0.322	9.75e-07	1.51e-05	****
Respiratory rate	ICU admission	0.388	2.15e-09	1.33e-07	****
Urea	ICU admission	0.167	0.0141406	0.0487067	*
Chloride	ICU admission	-0.264	7.8e-05	0.00060482	***
C reactive protein (CRP)	ICU admission	0.333	4.04e-07	8.36e-06	****
Inteleukin 6 (IL6)	ICU admission	0.404	0.00063057	0.0039095	**
Absolute neutrophil number	ICU admission	0.295	4.13e-06	4.27e-05	****
Absolute lymphocyte number	ICU admission	-0.306	2.26e-06	2.8e-05	****
Neutrophil-to-lymphocyte ratio	ICU admission	0.371	6.17e-09	1.91e-07	****
D-dimers	ICU admission	0.281	6.32e-05	0.0005599	***

## Sheet: Table S3B
	ICU patients		Non-ICU patients
Independent variable	Frequency (%)		Frequency (%)
Gender: male	82		60.1
Southeast Asia	55.7		35.4
Acute kidney failure	23		7.6
Sepsis	14.8		5.1
Myocardial infarction	8.2		1.5
Fever	71.9		52.1
Cough	75.4		49.5
Independent variable	Mean	SD	Mean	SD
Temperature	37.1	0.5	36.9	0.4
Oxygen saturation	96.1	5.4	98.4	1.4
Respiratory rate	21.5	5.1	18.6	1.9
Urea	5.3	3.9	4.3	1.6
Chloride	99.1	4.1	101.2	3.1
C reactive protein (CRP)	55.6	73.4	17.9	32.6
Inteleukin 6 (IL6)	67.8	74.7	19.7	34.6
Absolute neutrophil number	5.9	4.2	3.6	2.6
Absolute lymphocyte number	1.2	0.6	1.7	0.7
Neutrophil-to-lymphocyte ratio	6	6.1	2.5	2.5
D-dimers	0.8	0.9	0.5	0.4

## Sheet: Table S4A
miRNA	Effect	P	N	AIC	Significance
hsa-miR-486-5p	-7.59883	0.000266	76	81.189	***
hsa-miR-5585-3p	-4.37771	0.001317	75	83.116	**
hsa-miR-182-5p	5.16658	0.00241	74	82.112	**
hsa-miR-4443	-2.47585	0.002705	76	89.32	**
hsa-miR-454-3p	4.20894	0.003141	74	82.167	**
hsa-miR-92b-5p	-4.1536	0.003169	73	82.311	**
hsa-miR-32-3p	4.29866	0.003763	69	78.49	**
hsa-miR-330-5p	-3.67094	0.003878	74	86.428	**
hsa-miR-32-5p	5.33268	0.003974	57	61.022	**
hsa-miR-450b-5p	3.42247	0.00404	64	71.6	**
hsa-miR-374a-5p	4.29611	0.004104	68	76.869	**
hsa-miR-150-3p	-2.75325	0.004237	75	89.679	**
hsa-miR-3615	-5.5551	0.004473	75	86.106	**
hsa-miR-29b-3p	3.75358	0.004567	71	80.328	**
hsa-miR-6833-3p	-6.51446	0.004686	71	81.036	**
hsa-miR-4500	7.16791	0.00494	63	63.855	**
hsa-miR-450a-5p	3.64716	0.005012	73	81.898	**
hsa-miR-98-5p	5.31865	0.005415	73	81.063	**
hsa-miR-4746-5p	-2.96296	0.008091	75	88.823	**
hsa-miR-3960	-2.56868	0.008708	75	89.614	**
p-hsa-miR-14	-3.06386	0.00909	75	89.303	**
hsa-miR-7641	-3.29995	0.010318	75	89.535	*
hsa-miR-199b-5p	2.37422	0.010932	60	70.334	*
hsa-miR-6747-3p	-2.69417	0.011289	76	92.855	*
hsa-miR-129-5p	-3.69441	0.011885	72	85.62	*
hsa-miR-9-5p	4.51617	0.012937	64	75.068	*
p-hsa-miR-85	-3.50703	0.013344	71	85.739	*
p-hsa-miR-113	-3.32211	0.013883	75	89.781	*
hsa-miR-628-3p	4.61835	0.014192	68	78.549	*
hsa-miR-6857-3p	-2.83589	0.01464	73	85.294	*
hsa-let-7b-3p	5.92471	0.014733	70	81.682	*
hsa-miR-6087	-2.39601	0.015029	74	87.684	*
hsa-miR-92a-3p	-5.52932	0.015808	76	93.127	*
hsa-miR-224-5p	-2.00862	0.01602	74	90.031	*
hsa-miR-6786-3p	-2.97919	0.016745	73	88.988	*
hsa-miR-4665-5p	-4.80926	0.017622	64	71.931	*
hsa-miR-5100	-2.1763	0.018684	75	93.259	*
hsa-miR-4508	-2.0883	0.019267	75	91.017	*
hsa-miR-6894-3p	-2.7964	0.019919	72	87.061	*
hsa-miR-378a-3p	-5.09088	0.020167	74	87.769	*
hsa-miR-223-3p	1.90881	0.02036	73	87.596	*
p-hsa-miR-338	-3.25419	0.020367	69	83.051	*
hsa-miR-6789-3p	-4.06468	0.020436	61	70.703	*
hsa-miR-7109-3p	-4.39184	0.020841	64	74.996	*
hsa-miR-6511a-3p	-3.04806	0.021912	74	90.982	*
hsa-miR-3158-3p	-2.32291	0.022205	75	93.575	*
hsa-miR-21-5p	2.78905	0.022928	75	91.318	*
hsa-miR-145-3p	2.34278	0.025899	64	79.361	*
hsa-miR-6777-3p	-2.37971	0.026052	74	89.165	*
hsa-miR-301a-5p	3.69756	0.026323	65	78.479	*
hsa-miR-22-5p	3.53353	0.026326	69	80.757	*
hsa-miR-3200-5p	3.07908	0.02677	72	86.79	*
hsa-miR-19b-3p	3.30756	0.028449	68	80.645	*
hsa-miR-4448	-2.59354	0.02869	75	91.94	*
hsa-miR-338-5p	1.71628	0.029697	64	80.475	*
hsa-miR-3605-5p	6.11048	0.030287	67	76.291	*
hsa-miR-146b-3p	-2.64309	0.030617	74	91.124	*
hsa-miR-3196	-2.71186	0.0312	72	88.468	*
hsa-miR-6775-3p	-2.39157	0.031295	72	92.114	*
hsa-miR-3127-3p	-3.17837	0.031304	70	88.826	*
hsa-miR-1288-3p	-2.86626	0.032068	67	78.571	*
p-hsa-miR-249	-2.50058	0.032553	71	87.274	*
hsa-miR-1178-3p	-2.99635	0.033013	58	68.683	*
hsa-miR-6842-3p	-2.09101	0.033717	75	92.081	*
hsa-miR-941	-2.57262	0.033989	76	95.316	*
hsa-miR-16-5p	2.6178	0.034551	74	88.345	*
p-hsa-miR-103	-2.22695	0.035131	74	91.788	*
hsa-miR-185-3p	-3.28472	0.03571	74	89.425	*
hsa-miR-330-3p	3.14484	0.03714	73	88.396	*
hsa-miR-18a-5p	3.92029	0.037584	71	85.25	*
hsa-miR-6787-3p	2.60676	0.038165	66	83.415	*
hsa-let-7a-5p	5.06702	0.03865	75	92.286	*
hsa-miR-4497	-1.55281	0.039101	76	95.366	*
hsa-miR-3202	-4.23529	0.040184	64	79.487	*
hsa-miR-345-5p	3.36745	0.04071	70	84.788	*
hsa-miR-6785-5p	-3.26434	0.040802	61	74.968	*
hsa-miR-132-3p	3.0704	0.041249	71	87.445	*
hsa-miR-28-5p	2.97183	0.041359	70	87.337	*
hsa-miR-1306-3p	-3.13	0.042057	73	89.283	*
hsa-miR-4690-3p	-2.83123	0.042598	65	79.581	*
hsa-miR-183-3p	2.19162	0.042801	68	84.212	*
hsa-miR-144-3p	2.1222	0.043808	75	92.655	*
hsa-miR-6783-3p	-2.44143	0.044148	74	90.245	*
hsa-miR-504-5p	1.34371	0.04479	73	89.97	*
hsa-miR-185-5p	3.55186	0.046849	74	89.337	*
hsa-let-7d-5p	3.1609	0.048023	75	92.436	*
p-hsa-miR-125	-3.34333	0.048922	63	78.645	*
hsa-miR-127-3p	-1.38033	0.049023	76	95.875	*

## Sheet: Table S4B
miRNA	Effect	P	N	AIC	Significance
hsa-miR-486-5p	-7.11164	0.001039	76	75.311	**
hsa-miR-5585-3p	-5.5591	0.001284	75	71.829	**
hsa-miR-6833-3p	-9.97111	0.001339	71	64.237	**
hsa-miR-92b-5p	-5.43959	0.001773	73	67.051	**
hsa-miR-3127-3p	-5.84258	0.00241	70	73.522	**
hsa-miR-4443	-2.65232	0.003771	76	79.302	**
hsa-miR-6747-3p	-4.05735	0.004023	76	78.627	**
hsa-miR-651-5p	5.30375	0.004113	64	65.159	**
hsa-miR-3615	-6.66135	0.004555	75	76.155	**
p-hsa-miR-103	-3.93378	0.004757	74	77.867	**
hsa-miR-6511a-3p	-5.03835	0.004938	74	76.771	**
hsa-miR-330-5p	-4.13082	0.005473	74	77.022	**
hsa-miR-374a-5p	4.40307	0.006447	68	68.297	**
p-hsa-miR-113	-4.67791	0.006617	75	77.641	**
hsa-miR-744-5p	-5.69465	0.006763	73	76.506	**
hsa-miR-32-3p	4.64301	0.00708	69	68.669	**
hsa-miR-3158-3p	-3.38795	0.007083	75	80.549	**
hsa-miR-6087	-3.18226	0.007668	74	77.435	**
hsa-miR-7641	-3.90737	0.007919	75	79.249	**
p-hsa-miR-85	-4.37689	0.007927	71	76.89	**
hsa-miR-182-5p	4.51703	0.008395	74	72.66	**
hsa-miR-6786-3p	-4.29599	0.008538	73	73.399	**
hsa-miR-150-3p	-2.66511	0.008983	75	80.663	**
hsa-miR-146b-3p	-3.91272	0.009406	74	78.719	**
hsa-miR-378a-3p	-6.30833	0.009492	74	77.808	**
hsa-miR-3605-3p	-3.96673	0.009567	74	78.349	**
p-hsa-miR-14	-3.4184	0.009577	75	79.789	**
hsa-miR-1306-3p	-4.66303	0.010304	73	77.363	*
hsa-miR-4500	6.66881	0.010616	63	58.007	*
hsa-let-7d-3p	-4.53591	0.011194	75	79.503	*
hsa-miR-454-3p	3.58561	0.012157	74	72.97	*
hsa-miR-4746-5p	-3.04408	0.012599	75	80.119	*
hsa-miR-6777-3p	-3.25204	0.012996	74	79.068	*
hsa-miR-6894-3p	-3.64996	0.013282	72	76.741	*
hsa-miR-3960	-2.61949	0.013591	75	81.206	*
hsa-miR-32-5p	4.82009	0.013829	57	53.497	*
hsa-miR-6815-5p	-3.09294	0.014275	75	80.895	*
hsa-miR-98-5p	4.76008	0.015686	73	72.593	*
hsa-miR-3196	-3.64576	0.016103	72	76.035	*
hsa-miR-1238-3p	-2.63342	0.016647	74	79.79	*
hsa-miR-7155-3p	-4.7189	0.017109	68	70.193	*
hsa-miR-129-5p	-3.93594	0.017506	72	78.87	*
hsa-miR-6842-3p	-2.85902	0.017536	75	80.756	*
hsa-miR-219a-1-3p	-3.00904	0.018719	75	81.105	*
hsa-miR-199b-5p	2.59336	0.019395	60	60.042	*
hsa-miR-941	-3.27859	0.019742	76	83.442	*
hsa-miR-4497	-2.25115	0.019783	76	83.061	*
hsa-miR-1178-3p	-4.31584	0.01979	58	55.779	*
hsa-miR-301a-5p	4.69459	0.020219	65	67.319	*
hsa-miR-6775-3p	-2.98904	0.020592	72	81.929	*
hsa-miR-4448	-3.20263	0.020713	75	81.645	*
hsa-miR-92a-3p	-5.74339	0.021487	76	83.289	*
hsa-miR-9-5p	4.42786	0.021956	64	71.145	*
p-hsa-miR-338	-3.57032	0.024287	69	73.844	*
hsa-miR-4508	-2.37342	0.024486	75	82.022	*
hsa-miR-5100	-2.2965	0.02538	75	84.08	*
hsa-miR-636	-3.04853	0.025565	74	80.699	*
hsa-miR-6783-3p	-3.20395	0.025627	74	80.666	*
p-hsa-miR-34	-4.67165	0.025725	71	72.313	*
p-hsa-miR-335	-2.71868	0.026201	75	82.17	*
p-hsa-miR-6	5.23223	0.027016	66	63.241	*
hsa-miR-6857-3p	-2.90506	0.027085	73	78.878	*
hsa-miR-450a-5p	3.00588	0.02787	73	74.77	*
hsa-miR-589-5p	-2.88987	0.030247	75	82.492	*
p-hsa-miR-9	-2.14149	0.031668	75	82.357	*
p-hsa-miR-336	-2.40137	0.031714	75	83.497	*
hsa-miR-4745-5p	-2.84348	0.032668	68	71.981	*
hsa-miR-3180-5p	-3.99129	0.033612	68	74.205	*
hsa-miR-29b-3p	2.93749	0.034288	71	73.985	*
hsa-miR-1273g-3p	-3.36978	0.03474	74	81.451	*
hsa-miR-450b-5p	2.72306	0.036637	64	64.514	*
hsa-miR-7704	-3.10878	0.036854	75	78.899	*
hsa-miR-4690-3p	-3.205	0.036964	65	70.696	*
hsa-miR-19b-3p	3.26408	0.037328	68	72.012	*
hsa-miR-223-3p	1.88444	0.037655	73	76.832	*
hsa-miR-132-3p	3.45016	0.040436	71	75.662	*
hsa-miR-1307-3p	-3.23374	0.040721	74	81.477	*
hsa-miR-6513-3p	3.92734	0.041188	69	72.381	*
hsa-miR-3944-3p	-4.22613	0.041922	66	63.681	*
hsa-miR-1224-5p	-2.0316	0.042297	73	80.835	*
hsa-miR-1292-5p	-2.75477	0.042582	74	77.751	*
hsa-miR-4665-5p	-4.60171	0.042913	64	60.005	*
hsa-miR-1288-3p	-2.86094	0.043242	67	70.5	*
hsa-miR-7706	-1.00239	0.044124	74	81.727	*
hsa-miR-6855-5p	-2.44157	0.046553	73	80.794	*
hsa-miR-6885-3p	-3.65122	0.04731	71	81.318	*
hsa-let-7i-3p	-3.56615	0.04753	65	66.673	*
hsa-miR-4661-5p	-2.77077	0.047819	70	75.519	*
hsa-miR-2110	-3.81987	0.04799	74	77.328	*
hsa-miR-1227-3p	-3.12479	0.048452	73	76.369	*
hsa-miR-185-5p	3.90155	0.048923	74	77.023	*
hsa-miR-6789-3p	-3.5248	0.048997	61	62.164	*
hsa-miR-7109-3p	-4.37844	0.049325	64	65.727	*
hsa-miR-629-5p	-3.36513	0.049949	74	82.005	*

## Sheet: Table S5 
miRNA	Transcript ID	Gene	Correlation coefficient	FDR P	Significance	Confidence
hsa-miR-150-3p	ENST00000395184	ARHGAP24	-0.339	0.035406	*	High (predicted)
	ENST00000487394	BCL3	-0.397	0.0184966	*	High (predicted)
	ENST00000505856	ARHGAP24	-0.291	0.047493	*	High (predicted)
	ENST00000506421	ARHGAP24	-0.299	0.0476103	*	High (predicted)
	ENST00000509709	ARHGAP24	-0.348	0.0137731	*	High (predicted)
	ENST00000534719	FTH1	-0.319	0.0301157	*	High (predicted)
	ENST00000553252	SLC38A2	-0.356	0.0114342	*	High (predicted)
	ENST00000588439	TYROBP	-0.325	0.0235439	*	High (predicted)
hsa-miR-330-5p	ENST00000400556	PPP4R1	-0.434	0.00916338	**	High (predicted)
hsa-miR-374a-5p	ENST00000264193	CPOX	-0.461	0.0272585	*	High (predicted)
hsa-miR-450a-5p	ENST00000262848	PRKX	-0.401	0.0105966	*	High (predicted)
	ENST00000342683	C15orf61	-0.331	0.0288269	*	High (predicted)
	ENST00000360110	TFRC	-0.337	0.0259247	*	High (predicted)
	ENST00000392396	TFRC	-0.371	0.0132731	*	High (predicted)
	ENST00000392514	RPLP0	-0.381	0.0103804	*	High (predicted)
	ENST00000398637	SLC38A1	-0.362	0.015466	*	High (predicted)
	ENST00000439706	SLC38A1	-0.364	0.0403475	*	High (predicted)
	ENST00000474140	C1orf174	-0.315	0.0413534	*	High (predicted)
	ENST00000504508	CENPK	-0.401	0.00829067	**	High (predicted)
	ENST00000544780	CCDC91	-0.327	0.0315778	*	High (predicted)
	ENST00000546564	RPLP0	-0.445	0.00233852	**	High (predicted)
	ENST00000546893	SLC38A1	-0.392	0.00817384	**	High (predicted)
	ENST00000549049	SLC38A1	-0.326	0.0348967	*	High (predicted)
	ENST00000551258	RPLP0	-0.406	0.00639449	**	High (predicted)
	ENST00000551914	RPLP0	-0.316	0.0400746	*	High (predicted)
	ENST00000552902	RPLP0	-0.399	0.00710035	**	High (predicted)
hsa-miR-486-5p	ENST00000268035	IGF1R	-0.406	0.0196307	*	High (predicted)
	ENST00000307940	MCL1	-0.364	0.0321575	*	High (predicted)
	ENST00000369681	CYB5R4	-0.385	0.0253477	*	High (predicted)

## Sheet: Table S6A
	microRNA	Effect size	P-value	N	Adjusted R2	Significance
A. Urea levels at admission
	hsa-miR-4504	-0.8423	0.002706	80	0.271	**
	hsa-miR-6513-5p	1.2457	0.004416	80	0.285	**
	hsa-miR-148b-3p	1.153	0.004801	85	0.279	**
	hsa-miR-652-3p	1.2757	0.004854	86	0.272	**
	hsa-miR-576-3p	-1.0891	0.00626	82	0.277	**
	hsa-miR-486-3p	0.9019	0.006697	83	0.266	**
	hsa-miR-6798-3p	1.0663	0.008116	77	0.23	**
	hsa-miR-191-5p	0.7144	0.00905	87	0.258	**
	hsa-miR-6843-3p	-0.5307	0.009694	77	0.272	**
	hsa-miR-24-2-5p	-1.0112	0.010069	78	0.244	*
	hsa-let-7b-5p	0.8238	0.010182	87	0.264	*
	hsa-miR-6749-3p	0.9418	0.010612	83	0.241	*
	hsa-miR-501-3p	0.826	0.010953	87	0.255	*
	hsa-miR-30b-5p	0.6572	0.011379	84	0.249	*
	hsa-miR-1278	-0.9321	0.011917	81	0.256	*
	hsa-miR-4664-3p	-0.5435	0.014222	84	0.272	*
	hsa-miR-331-3p	0.5808	0.015325	86	0.245	*
	hsa-miR-581	-0.9208	0.017052	77	0.244	*
	p-hsa-miR-77	-0.6588	0.017174	77	0.233	*
	hsa-miR-597-3p	-1.2048	0.017345	80	0.225	*
	hsa-miR-3182	-0.5651	0.018868	84	0.237	*
	hsa-miR-504-5p	-0.3891	0.018995	85	0.268	*
	hsa-miR-30a-3p	-0.3501	0.019031	70	0.21	*
	hsa-miR-339-5p	0.4852	0.019275	85	0.238	*
	hsa-let-7c-5p	0.9576	0.023089	84	0.245	*
	hsa-miR-671-3p	-0.805	0.023236	86	0.249	*
	hsa-let-7a-5p	1.2933	0.023377	86	0.246	*
	hsa-miR-1238-3p	-0.5607	0.024951	86	0.258	*
	hsa-miR-6793-3p	0.7269	0.028286	82	0.224	*
	hsa-miR-3149	-0.6622	0.028337	83	0.254	*
	hsa-miR-6775-3p	0.6698	0.029381	84	0.228	*
	hsa-miR-148a-5p	-0.7295	0.03178	79	0.265	*
	hsa-miR-324-3p	0.5545	0.032803	84	0.24	*
	hsa-miR-99b-3p	-0.5227	0.034888	86	0.239	*
	hsa-miR-4781-3p	-0.6779	0.035005	76	0.225	*
	hsa-miR-6515-3p	0.8145	0.035894	74	0.248	*
	hsa-miR-1294	0.6209	0.038052	86	0.248	*
	hsa-miR-6842-3p	-0.4804	0.039156	87	0.244	*
	hsa-miR-1-3p	-0.459	0.039501	77	0.275	*
	hsa-miR-93-5p	0.5681	0.039696	87	0.234	*
	p-hsa-miR-233-1__p-hsa-miR-233-3__p-hsa-miR-233-2	-0.8619	0.040242	77	0.279	*
	hsa-miR-659-5p	-0.6145	0.043668	78	0.27	*
	hsa-miR-501-5p	0.8319	0.044059	82	0.225	*
	hsa-miR-30c-1-3p	0.689	0.048899	84	0.236	*
	MIR6743	0.823	0.047936	79	0.249	*
	MIR340	-0.686	0.048287	85	0.241	*
B. Chloride levels at admission
	hsa-miR-7113-5p	1.8497	0.004798	82	0.111	**
	p-hsa-miR-235-3__p-hsa-miR-235-2__p-hsa-miR-235-1	0.4994	0.00606	90	0.104	**
	hsa-miR-4443	0.7194	0.00689	90	0.102	**
	hsa-miR-363-5p	1.1285	0.007434	88	0.093	**
	hsa-miR-6516-5p	-1.2434	0.008755	71	0.114	**
	p-hsa-miR-90	0.8658	0.012435	86	0.106	*
	p-hsa-miR-34	1.089	0.015356	85	0.091	*
	hsa-miR-576-5p	1.186	0.019698	89	0.083	*
	hsa-miR-1468-5p	0.9732	0.021771	87	0.079	*
	hsa-miR-4755-5p	1.2704	0.023021	85	0.072	*
	hsa-miR-181a-2-3p	1.1464	0.023689	88	0.078	*
	hsa-miR-15a-5p	0.6653	0.02401	87	0.068	*
	hsa-miR-23b-5p	1.4328	0.025999	85	0.072	*
	hsa-miR-1234-3p	-1.1084	0.026047	75	0.08	*
	hsa-miR-22-3p	0.9712	0.026324	88	0.076	*
	p-hsa-miR-335	0.8533	0.026999	89	0.075	*
	hsa-miR-5100	0.7441	0.027379	89	0.085	*
	hsa-miR-219a-1-3p	0.729	0.027897	89	0.074	*
	hsa-miR-6866-5p	1.2943	0.02974	84	0.081	*
	hsa-miR-6735-3p	-1.3436	0.030766	76	0.07	*
	hsa-miR-146b-5p	0.904	0.034847	88	0.071	*
	hsa-miR-1972	-0.9631	0.035016	76	0.085	*
	hsa-miR-3680-3p	1.2261	0.03778	82	0.065	*
	hsa-miR-4497	0.5388	0.044788	90	0.067	*
	hsa-miR-6833-3p	1.3379	0.046677	84	0.082	*
	hsa-miR-3960	0.6417	0.047536	89	0.061	*
	hsa-miR-30d-5p	1.3373	0.049191	87	0.073	*
C. CRP levels at admission
	hsa-miR-3614-5p	1.2344	8e-06	84	0.222	****
	hsa-miR-4508	-1.0332	5.9e-05	87	0.18	****
	hsa-miR-3656	-1.2493	0.000306	86	0.153	***
	hsa-miR-760	1.1796	0.00032	83	0.145	***
	hsa-miR-4443	-0.8193	0.000376	88	0.146	***
	hsa-miR-629-5p	-1.556	0.000504	86	0.143	***
	p-hsa-miR-336	-0.9969	0.000633	87	0.14	***
	hsa-miR-143-3p	0.7835	0.000884	87	0.129	***
	hsa-miR-7113-5p	-1.9044	0.000904	80	0.129	***
	hsa-miR-5100	-0.9709	0.001117	87	0.126	**
	hsa-miR-199b-5p	0.9266	0.001176	72	0.131	**
	hsa-miR-145-3p	1.0923	0.001306	75	0.125	**
	hsa-miR-345-5p	-1.2873	0.00151	82	0.124	**
	hsa-miR-450b-5p	0.9106	0.001709	75	0.145	**
	hsa-miR-4755-5p	-1.5425	0.0019	83	0.116	**
	hsa-miR-210-5p	-1.2682	0.002105	81	0.15	**
	p-hsa-miR-89	-0.9292	0.002212	75	0.128	**
	hsa-miR-1294	-1.0242	0.002218	86	0.108	**
	hsa-miR-1292-5p	-1.0907	0.002864	85	0.108	**
	hsa-miR-129-5p	-0.9522	0.003044	84	0.135	**
	hsa-miR-21-5p	1.0291	0.003299	87	0.103	**
	hsa-miR-504-5p	0.5727	0.003664	85	0.103	**
	hsa-miR-210-3p	-1.3565	0.004101	84	0.102	**
	hsa-miR-338-5p	0.669	0.00502	76	0.121	**
	p-hsa-miR-317	-0.9457	0.006669	81	0.092	**
	hsa-miR-3940-3p	-0.8115	0.008267	84	0.088	**
	hsa-miR-6805-5p	-1.2813	0.008585	82	0.086	**
	hsa-miR-3620-5p	-0.9651	0.008637	82	0.088	**
	hsa-miR-342-5p	-1.1227	0.00879	85	0.085	**
	hsa-miR-671-5p	0.9718	0.008992	70	0.109	**
	hsa-miR-4284	0.936	0.009443	70	0.09	**
	hsa-miR-1296-5p	0.9743	0.009847	73	0.11	**
	hsa-miR-6855-5p	-0.7623	0.010049	85	0.087	*
	hsa-miR-150-3p	-0.7112	0.01053	87	0.084	*
	hsa-miR-3182	0.7238	0.010546	84	0.079	*
	hsa-miR-4497	-0.5928	0.011144	88	0.08	*
	hsa-miR-330-5p	-0.9169	0.011154	86	0.081	*
	hsa-miR-19a-3p	1.0794	0.01188	72	0.105	*
	hsa-miR-330-3p	1.0717	0.011976	85	0.076	*
	hsa-miR-342-3p	-0.8606	0.012183	85	0.079	*
	hsa-miR-7848-3p	1.2317	0.013501	75	0.074	*
	hsa-miR-181d-5p	1.2481	0.014135	79	0.097	*
	hsa-miR-6073	-0.8454	0.014339	86	0.077	*
	hsa-miR-3680-3p	-1.2981	0.01636	80	0.078	*
	hsa-miR-1273h-3p	0.9931	0.017215	86	0.076	*
	p-hsa-miR-14	-0.7998	0.017743	87	0.068	*
	hsa-miR-93-5p	-0.7738	0.018222	87	0.069	*
	hsa-miR-501-3p	-0.9047	0.019438	87	0.068	*
	hsa-miR-6812-3p	-0.9883	0.020741	79	0.066	*
	hsa-miR-3176	-0.7732	0.020759	84	0.06	*
	hsa-miR-4492	-0.6493	0.025037	69	0.078	*
	p-hsa-miR-16	0.6983	0.029868	75	0.05	*
	hsa-miR-148a-5p	0.8922	0.030018	79	0.054	*
	hsa-miR-4999-5p	-0.7133	0.030998	80	0.065	*
	hsa-miR-550a-5p	-0.8957	0.031175	82	0.093	*
	hsa-miR-6777-3p	-0.7145	0.032985	86	0.06	*
	hsa-miR-651-5p	0.8964	0.033622	76	0.045	*
	hsa-miR-339-3p	-0.9059	0.03482	82	0.056	*
	hsa-miR-3960	-0.6034	0.035121	87	0.062	*
	hsa-miR-6804-5p	-0.9174	0.036337	72	0.078	*
	hsa-miR-92b-5p	-0.7016	0.03727	85	0.055	*
	hsa-miR-23b-5p	-1.1752	0.038296	83	0.052	*
	hsa-miR-4707-3p	-0.973	0.040584	57	0.08	*
	hsa-miR-628-5p	0.7999	0.041535	74	0.079	*
	hsa-miR-24-2-5p	0.8265	0.042559	78	0.074	*
	hsa-miR-5003-3p	-0.896	0.045203	80	0.072	*
	hsa-miR-1299	-0.226	0.045521	85	0.053	*
	hsa-miR-331-3p	-0.5222	0.046248	86	0.084	*
	p-hsa-miR-235-3__p-hsa-miR-235-2__p-hsa-miR-235-1	-0.3213	0.047266	88	0.052	*
	hsa-miR-32-5p	0.743	0.047983	68	0.076	*
	hsa-miR-6772-3p	-0.7856	0.049018	78	0.047	*
	hsa-miR-7976	-0.6644	0.049083	84	0.054	*
D. IL6 levels at admission
	p-hsa-miR-16	1.1497	0.013848	32	0.19	*
	hsa-miR-183-5p	-1.3594	0.017479	34	0.17	*
	hsa-miR-6737-3p	-1.934	0.021139	28	0.214	*
	hsa-miR-5010-5p	1.8476	0.024782	31	0.151	*
	hsa-miR-224-5p	-1.0543	0.029064	34	0.158	*
	hsa-miR-6843-3p	-0.916	0.031692	31	0.19	*
	p-hsa-miR-261	1.4756	0.031785	30	0.145	*
	hsa-miR-3675-5p	-0.7223	0.044192	31	0.125	*
	hsa-miR-4454	1.2302	0.044502	32	0.117	*
	hsa-miR-6810-3p	1.3591	0.046058	27	0.186	*
	hsa-miR-877-3p	1.6862	0.047724	32	0.114	*
	hsa-miR-6503-3p	-1.3037	0.049983	32	0.123	*
E. Neutrophil counts at admission
	hsa-miR-199b-5p	1.2301	0	75	0.41	****
	hsa-miR-5189-3p	-0.8748	0	75	0.424	****
	hsa-miR-338-5p	1.0482	3e-06	79	0.337	****
	hsa-miR-6787-3p	1.2245	3e-05	80	0.323	****
	hsa-miR-143-3p	0.8451	7.1e-05	90	0.293	****
	hsa-miR-21-5p	1.2525	7.2e-05	90	0.293	****
	hsa-miR-7848-3p	1.6825	0.000127	78	0.277	***
	hsa-miR-223-3p	0.7821	0.000309	88	0.266	***
	hsa-miR-4284	1.118	0.000525	73	0.268	***
	hsa-miR-5189-5p	-0.4408	0.000773	86	0.258	***
	hsa-miR-450b-5p	0.9668	0.000843	78	0.253	***
	hsa-miR-330-3p	1.2684	0.000895	88	0.247	***
	hsa-miR-145-3p	0.9624	0.001088	78	0.244	**
	hsa-miR-145-5p	0.9168	0.001155	82	0.249	**
	hsa-miR-3680-3p	-1.5264	0.001226	83	0.25	**
	p-hsa-miR-14	-0.9757	0.001248	90	0.245	**
	hsa-miR-769-5p	1.2917	0.002645	85	0.23	**
	hsa-miR-3656	-0.9513	0.002814	89	0.234	**
	hsa-miR-1178-3p	-0.9649	0.002984	74	0.22	**
	hsa-miR-99b-3p	0.7488	0.003331	89	0.225	**
	hsa-miR-629-5p	-1.215	0.00434	89	0.227	**
	hsa-miR-3620-5p	-0.9515	0.004952	85	0.224	**
	hsa-miR-671-5p	1.0451	0.005534	73	0.22	**
	hsa-miR-7641	-0.911	0.005689	90	0.22	**
	hsa-miR-4508	-0.6325	0.008693	90	0.213	**
	hsa-miR-1224-5p	-0.6435	0.00908	88	0.214	**
	hsa-miR-379-5p	0.6396	0.009222	82	0.208	**
	hsa-miR-6836-3p	-1.1294	0.009398	74	0.195	**
	hsa-miR-150-3p	-0.6371	0.011033	90	0.214	*
	p-hsa-miR-89	-0.7921	0.011924	78	0.196	*
	hsa-miR-4443	-0.5322	0.012986	91	0.21	*
	hsa-miR-181d-5p	1.2448	0.013204	82	0.204	*
	hsa-miR-625-3p	0.7278	0.01337	87	0.201	*
	hsa-miR-3127-5p	-1.4077	0.013685	79	0.204	*
	hsa-miR-1273h-3p	0.9151	0.014724	89	0.206	*
	hsa-let-7i-5p	-1.199	0.015177	90	0.204	*
	hsa-miR-450a-5p	0.792	0.015495	88	0.205	*
	hsa-miR-7109-3p	-1.1825	0.016288	79	0.192	*
	hsa-miR-32-5p	0.9166	0.017534	71	0.202	*
	hsa-miR-4448	-0.7803	0.017629	90	0.201	*
	hsa-miR-504-5p	0.4343	0.0178	88	0.198	*
	hsa-miR-654-3p	0.6435	0.0178	81	0.196	*
	hsa-miR-199a-5p	0.7629	0.018809	88	0.201	*
	hsa-miR-1291	0.662	0.018817	79	0.187	*
	hsa-miR-28-3p	1.1992	0.019097	87	0.199	*
	hsa-miR-3149	-0.7557	0.019693	86	0.184	*
	hsa-miR-3180-5p	-0.9897	0.020358	82	0.176	*
	hsa-miR-129-5p	-0.7645	0.023208	87	0.201	*
	hsa-miR-148a-5p	0.8252	0.023281	82	0.181	*
	hsa-miR-5585-3p	-0.6562	0.023585	90	0.196	*
	p-hsa-miR-85	-0.7922	0.02584	86	0.183	*
	hsa-miR-1294	-0.6746	0.026063	89	0.196	*
	hsa-miR-6855-5p	-0.6029	0.02809	88	0.198	*
	hsa-miR-24-2-5p	0.8486	0.030124	81	0.184	*
	hsa-miR-323a-3p	0.4972	0.031203	81	0.197	*
	hsa-miR-23a-3p	0.4208	0.032112	91	0.195	*
	hsa-miR-1246	-0.5883	0.032537	86	0.198	*
	hsa-miR-597-3p	-1.1275	0.033358	83	0.182	*
	hsa-miR-3682-3p	-1.0151	0.034566	79	0.181	*
	hsa-miR-509-3p	-0.823	0.034757	76	0.181	*
	hsa-miR-505-3p	0.6301	0.037757	86	0.193	*
	hsa-miR-4755-5p	-0.9596	0.037913	86	0.184	*
	hsa-miR-99b-5p	0.5803	0.038852	89	0.19	*
	hsa-miR-5009-5p	-0.5988	0.041133	88	0.192	*
	hsa-miR-6729-5p	-0.8473	0.04201	74	0.173	*
	hsa-miR-6882-3p	-0.8623	0.0429	77	0.171	*
	p-hsa-miR-233-1__p-hsa-miR-233-3__p-hsa-miR-233-2	-1.017	0.043484	80	0.187	*
	p-hsa-miR-317	-0.6553	0.043642	84	0.182	*
	hsa-miR-3960	-0.5146	0.043694	90	0.192	*
	hsa-miR-576-3p	0.8779	0.044366	85	0.18	*
	p-hsa-miR-125	-0.8901	0.046124	78	0.175	*
	hsa-miR-3605-3p	-0.676	0.04627	89	0.188	*
	hsa-miR-493-3p	0.4187	0.046404	88	0.19	*
	p-hsa-miR-261	-0.7234	0.047678	79	0.18	*
	hsa-miR-7155-5p	-0.8553	0.048327	76	0.181	*
	hsa-miR-3192-5p	-0.8537	0.048861	80	0.181	*
F. Lymphocyte counts at admission
	hsa-miR-150-5p	1.2705	6e-06	92	0.277	****
	hsa-miR-150-3p	1.406	7e-06	91	0.274	****
	hsa-miR-95-3p	1.0931	0.000858	77	0.224	***
	hsa-miR-342-3p	1.2065	0.002087	89	0.171	**
	hsa-miR-29a-3p	1.255	0.002171	89	0.17	**
	hsa-miR-3653-5p	1.3475	0.002495	85	0.182	**
	hsa-miR-1275	1.2695	0.003484	85	0.188	**
	hsa-miR-335-3p	1.1793	0.003863	87	0.187	**
	hsa-miR-15b-3p	0.7418	0.004054	90	0.163	**
	hsa-miR-6825-5p	-1.1721	0.004185	81	0.146	**
	hsa-miR-181a-2-3p	1.4438	0.004779	90	0.156	**
	hsa-miR-3653-3p	0.8777	0.005328	84	0.166	**
	hsa-miR-1246	-0.9544	0.005989	87	0.147	**
	hsa-miR-224-5p	0.7784	0.006139	90	0.161	**
	hsa-miR-27b-5p	1.4785	0.006275	77	0.198	**
	hsa-miR-6793-5p	-1.3184	0.007712	82	0.149	**
	hsa-miR-1827	1.236	0.007879	81	0.165	**
	hsa-miR-5701	0.8859	0.008106	90	0.151	**
	hsa-miR-146b-5p	1.1317	0.008817	90	0.146	**
	hsa-miR-874-3p	1.2458	0.008818	81	0.148	**
	hsa-miR-6780a-5p	-1.155	0.010077	87	0.137	*
	hsa-let-7f-5p	1.1825	0.011692	92	0.15	*
	hsa-let-7i-3p	1.2012	0.012171	81	0.147	*
	hsa-miR-363-3p	1.419	0.012593	91	0.143	*
	hsa-miR-6797-3p	-1.8939	0.013999	78	0.184	*
	hsa-miR-146a-5p	1.0665	0.014256	90	0.137	*
	hsa-miR-6513-5p	1.6128	0.014652	84	0.132	*
	hsa-miR-451a	0.9031	0.014779	92	0.146	*
	hsa-miR-6852-5p	1.2366	0.017101	88	0.122	*
	hsa-miR-3127-3p	-1.1845	0.017487	85	0.179	*
	hsa-miR-155-5p	1.0894	0.022615	87	0.14	*
	p-hsa-miR-335	0.8821	0.023548	91	0.133	*
	hsa-miR-26b-5p	0.9099	0.025987	91	0.131	*
	hsa-miR-183-3p	0.7828	0.027838	84	0.145	*
	hsa-miR-101-3p	0.9794	0.029294	90	0.124	*
	hsa-miR-6515-5p	-1.3709	0.030978	78	0.13	*
	hsa-miR-4749-3p	-0.9722	0.03157	86	0.129	*
	hsa-miR-641	-1.2168	0.032419	82	0.128	*
	p-hsa-miR-12	0.8113	0.03261	90	0.125	*
	hsa-miR-4525	-0.7947	0.032766	77	0.13	*
	hsa-miR-3682-3p	-1.3529	0.033078	80	0.125	*
	hsa-miR-197-5p	-1.0172	0.035483	86	0.131	*
	hsa-miR-6802-3p	1.1908	0.035506	88	0.122	*
	hsa-miR-30d-5p	1.4665	0.036732	89	0.123	*
	hsa-miR-425-5p	1.0165	0.036992	90	0.12	*
	hsa-miR-96-5p	0.5903	0.037329	90	0.127	*
	hsa-miR-6501-5p	0.7947	0.037824	90	0.123	*
	p-hsa-miR-261	-0.9992	0.03811	80	0.133	*
	p-hsa-miR-235-3__p-hsa-miR-235-2__p-hsa-miR-235-1	0.382	0.040318	92	0.129	*
	p-hsa-miR-102-1__p-hsa-miR-102-2__p-hsa-miR-102-3	0.5755	0.041316	92	0.128	*
	hsa-miR-125b-5p	0.5063	0.04156	89	0.12	*
	hsa-miR-3150a-5p	1.0695	0.044008	80	0.133	*
	hsa-miR-98-5p	0.9681	0.045143	89	0.115	*
	hsa-miR-548l	0.8848	0.046252	78	0.153	*
	hsa-miR-28-3p	1.2842	0.047768	88	0.113	*
	hsa-miR-3192-5p	-1.1235	0.0497	81	0.11	*
G. Neutrophil-to-lymphocyte ratio at admission
	hsa-miR-199b-5p	0.9025	5e-06	76	0.407	****
	hsa-miR-338-5p	0.7971	2e-05	80	0.361	****
	hsa-miR-150-3p	-0.8388	5.3e-05	91	0.343	****
	hsa-miR-143-3p	0.7039	6.8e-05	91	0.334	****
	hsa-miR-450b-5p	0.8316	0.000445	79	0.315	***
	hsa-miR-330-3p	1.0168	0.001319	89	0.285	**
	hsa-miR-21-5p	0.8551	0.001549	91	0.288	**
	hsa-miR-3149	-0.7451	0.001687	87	0.283	**
	hsa-miR-223-3p	0.555	0.001831	89	0.279	**
	hsa-miR-6787-3p	0.7341	0.003131	81	0.294	**
	hsa-miR-145-3p	0.6994	0.003239	79	0.29	**
	hsa-miR-1972	0.8644	0.003663	78	0.296	**
	p-hsa-miR-317	-0.7474	0.003718	85	0.269	**
	hsa-miR-342-5p	-0.8479	0.006268	89	0.271	**
	hsa-miR-7641	-0.7346	0.007364	91	0.263	**
	hsa-miR-769-5p	0.9395	0.007826	86	0.266	**
	hsa-let-7i-5p	-1.1134	0.008353	91	0.263	**
	hsa-miR-1273h-3p	0.8167	0.009398	90	0.265	**
	p-hsa-miR-14	-0.6375	0.01098	91	0.257	*
	hsa-miR-625-3p	0.5983	0.011946	88	0.25	*
	hsa-miR-629-5p	-0.8431	0.013057	90	0.257	*
	hsa-miR-24-2-5p	0.7901	0.013621	82	0.257	*
	hsa-miR-576-3p	0.8849	0.013739	86	0.264	*
	hsa-miR-145-5p	0.5821	0.014131	83	0.254	*
	hsa-miR-99b-3p	0.5214	0.015652	90	0.25	*
	hsa-miR-641	0.8926	0.017232	82	0.272	*
	hsa-miR-3619-3p	-0.6985	0.019198	75	0.248	*
	hsa-miR-505-3p	0.5661	0.020687	87	0.251	*
	hsa-miR-1294	-0.5713	0.022165	90	0.249	*
	hsa-miR-6729-5p	-0.7557	0.023014	75	0.271	*
	hsa-miR-6808-3p	-0.8288	0.02331	82	0.252	*
	hsa-miR-6836-3p	-0.7878	0.024137	75	0.247	*
	hsa-miR-1224-5p	-0.4521	0.025273	89	0.246	*
	hsa-miR-4284	0.6113	0.025782	74	0.253	*
	hsa-miR-3918	-0.8107	0.026209	83	0.239	*
	hsa-miR-5003-3p	-0.7636	0.03049	84	0.235	*
	hsa-miR-3200-3p	-0.5896	0.0323	89	0.239	*
	hsa-miR-7848-3p	0.7812	0.032525	79	0.232	*
	hsa-miR-27b-3p	0.6593	0.032879	89	0.25	*
	hsa-miR-342-3p	-0.5467	0.034379	89	0.239	*
	hsa-miR-7109-3p	-0.8049	0.035212	79	0.232	*
	hsa-miR-6815-5p	-0.5056	0.036297	91	0.239	*
	hsa-miR-1238-3p	-0.4502	0.039578	90	0.24	*
	hsa-miR-6753-3p	-0.5177	0.039831	85	0.228	*
	hsa-miR-450a-5p	0.5534	0.040402	89	0.236	*
	hsa-miR-3928-3p	-0.7929	0.041083	88	0.234	*
	hsa-miR-28-3p	0.852	0.041982	88	0.232	*
	hsa-miR-6818-3p	-0.7713	0.042355	87	0.245	*
	hsa-miR-15b-3p	-0.3483	0.042514	90	0.24	*
	hsa-miR-139-5p	0.4314	0.042833	89	0.242	*
	hsa-miR-584-3p	-0.5815	0.043317	88	0.24	*
	p-hsa-miR-233-1__p-hsa-miR-233-3__p-hsa-miR-233-2	-0.775	0.044998	80	0.246	*
	hsa-miR-3614-5p	0.4304	0.04818	88	0.241	*
	hsa-miR-199a-5p	0.5257	0.048325	89	0.244	*
H. D-dimer levels at admission
	hsa-miR-3928-3p	-1.4509	0.000131	73	0.183	***
	hsa-miR-6812-3p	-1.1133	0.001144	68	0.14	**
	hsa-miR-3615	-1.0579	0.002306	75	0.114	**
	hsa-miR-3158-3p	-0.6977	0.002657	75	0.106	**
	hsa-miR-342-5p	-1.0215	0.003006	73	0.107	**
	hsa-miR-4672	-1.3689	0.003139	65	0.108	**
	hsa-miR-4440	-0.922	0.003496	74	0.106	**
	hsa-miR-636	-0.854	0.003629	74	0.105	**
	hsa-miR-6798-3p	-1.1444	0.00412	68	0.112	**
	hsa-miR-1255a	-0.5395	0.005587	73	0.096	**
	hsa-miR-1273h-5p	-0.7962	0.005888	74	0.084	**
	hsa-miR-6514-5p	-1.0918	0.005959	70	0.092	**
	hsa-miR-7706	-0.2947	0.006021	74	0.093	**
	hsa-miR-629-5p	-1.0077	0.00767	74	0.087	**
	hsa-miR-6780a-5p	-0.7725	0.008663	73	0.086	**
	hsa-miR-3176	-0.7223	0.009245	72	0.085	**
	hsa-miR-6817-3p	-0.7884	0.011084	71	0.08	*
	hsa-miR-6859-5p	-0.743	0.011475	74	0.077	*
	p-hsa-miR-317	-0.6849	0.011686	70	0.079	*
	hsa-miR-6884-5p	-1.0117	0.012345	71	0.071	*
	hsa-miR-5189-3p	-0.3242	0.012996	61	0.062	*
	hsa-miR-150-3p	-0.5294	0.013579	76	0.069	*
	p-hsa-miR-179	-0.9933	0.013828	62	0.072	*
	hsa-miR-1292-5p	-0.7573	0.014383	73	0.069	*
	hsa-miR-3691-5p	-0.9356	0.016076	71	0.074	*
	hsa-miR-6783-3p	-0.7221	0.016724	74	0.069	*
	hsa-miR-6868-3p	-0.3008	0.017771	60	0.068	*
	hsa-miR-7155-5p	-0.9084	0.017797	64	0.058	*
	hsa-miR-1306-3p	-0.8547	0.018177	72	0.067	*
	hsa-miR-3149	-0.6295	0.019416	72	0.061	*
	hsa-miR-1238-3p	-0.5248	0.021486	74	0.063	*
	hsa-miR-939-5p	-0.7583	0.022395	73	0.063	*
	hsa-miR-1229-3p	-0.6413	0.024109	73	0.057	*
	hsa-miR-4647	-0.6995	0.028495	71	0.057	*
	hsa-miR-6726-3p	-0.6524	0.029532	72	0.061	*
	hsa-miR-6775-3p	-0.6228	0.030404	73	0.048	*
	hsa-miR-338-5p	0.4452	0.03045	67	0.053	*
	hsa-miR-6734-3p	-0.7168	0.030888	71	0.057	*
	hsa-miR-1294	-0.6634	0.030894	74	0.055	*
	hsa-miR-5009-5p	-0.5589	0.031429	73	0.056	*
	hsa-miR-6777-3p	-0.5731	0.033056	74	0.053	*
	hsa-miR-4742-3p	-0.9063	0.035436	70	0.052	*
	hsa-miR-7854-3p	-0.6415	0.036514	72	0.052	*
	hsa-miR-30a-3p	0.3298	0.036895	60	0.057	*
	hsa-miR-146b-3p	-0.5917	0.036961	75	0.05	*
	hsa-miR-7641	-0.5775	0.036975	75	0.05	*
	hsa-miR-6808-3p	-0.8482	0.037073	67	0.05	*
	hsa-miR-5010-3p	-0.7874	0.037085	74	0.051	*
	hsa-miR-3180-5p	-0.7973	0.037514	67	0.032	*
	hsa-miR-210-5p	-0.6978	0.038095	71	0.041	*
	hsa-miR-10a-5p	-0.4425	0.038485	75	0.046	*
	hsa-miR-6749-3p	-0.6936	0.040186	72	0.046	*
	hsa-miR-3187-3p	-0.7628	0.041761	72	0.053	*
	hsa-miR-3653-5p	-0.6182	0.041807	69	0.036	*
	hsa-miR-877-5p	-0.5973	0.042138	74	0.048	*
	hsa-miR-6073	-0.5861	0.042159	74	0.047	*
	hsa-miR-6797-3p	-1.1865	0.042433	64	0.052	*
	p-hsa-miR-103	-0.5119	0.042625	74	0.042	*
	hsa-miR-664a-5p	-0.825	0.043489	72	0.051	*
	hsa-miR-4746-5p	-0.436	0.043935	75	0.042	*
	hsa-miR-6810-3p	0.4607	0.044288	61	0.023	*
	hsa-miR-943	-0.5882	0.044803	64	0.019	*
	hsa-miR-1273d	-0.8929	0.044925	67	0.052	*
	hsa-miR-181a-3p	0.4936	0.047065	67	0.051	*
	hsa-miR-132-3p	-0.6593	0.047671	72	0.05	*
	hsa-miR-486-3p	-0.6997	0.048483	72	0.05	*
	hsa-miR-132-5p	-0.6005	0.049306	70	0.044	*
	hsa-miR-3195	-0.4729	0.049341	73	0.044	*
	hsa-miR-4473	-0.6117	0.049491	72	0.044	*
	hsa-miR-3177-3p	-0.5534	0.049536	72	0.043	*

[truncated: 9 more sheets: Table S6B, Table S7, Table S8A, Table S8B, Table S9, Table S10A, Table S10B, Table S11, Table S12]
